# Supplementary material for: An ALYREF-MYCN coactivator complex drives neuroblastoma tumorigenesis through effects on USP3 and MYCN stability
Source: Nat Commun. 2021 Mar 25;12:1881. doi: 10.1038/s41467-021-22143-x (PMC7994381; doi:10.1038/s41467-021-22143-x)
Supplement: Supplementary file 4 — Supplementary Data 1 [file 41467_2021_22143_MOESM4_ESM.xlsx]

## Sheet: DESEQ2_17q21ter_gain_vs_diploid
gene_id	gene_short_name	chr	start	end	baseMean	log2FoldChange	lfcSE	stat	p-value	p.adj
ENSG00000196156	KRTAP4-3	chr17	39323483	39324424	3.39223	4.06694	0.669319	6.07624	1.23035e-09	2.73835e-07
ENSG00000183034	OTOP2	chr17	72920369	72930006	9.64012	3.55919	0.526981	6.75393	1.43892e-11	6.61865e-09
ENSG00000170703	TTLL6	chr17	46839592	46894576	367.374	3.0718	0.591995	5.1889	2.1154e-07	1.6326e-05
ENSG00000182938	OTOP3	chr17	72931896	72945541	5.62581	2.56725	0.752173	3.4131	0.000642272	0.00840558
ENSG00000186860	KRTAP17-1	chr17	39471172	39471947	2.56241	2.52098	0.526796	4.78549	1.70572e-06	8.67904e-05
ENSG00000244514	AC068531.1	chr17	46842915	46843209	0.664847	2.43952	0.74375	3.28003	0.00103796	0.0119279
ENSG00000214112	AC073624.1.1	chr17	77015290	77023683	17.4168	2.42689	0.503955	4.81569	1.46695e-06	7.62151e-05
ENSG00000186832	KRT16	chr17	39766029	39769005	8.04137	2.2735	0.44358	5.12534	2.97008e-07	2.12576e-05
ENSG00000171595	DNAI2	chr17	72270385	72311022	27.6891	2.0584	0.309706	6.64632	3.00516e-11	1.20549e-08
ENSG00000198443	KRTAP4-1	chr17	39340353	39341594	1.09455	1.97411	0.73012	2.70382	0.00685474	0.0456251
ENSG00000244537	KRTAP4-2	chr17	39333697	39343319	1.09455	1.97411	0.73012	2.70382	0.00685474	0.0456251
ENSG00000251439	AC006070.12.1	chr17	39343195	39343388	1.09455	1.97411	0.73012	2.70382	0.00685474	0.0456251
ENSG00000182040	USH1G	chr17	72912175	72919351	31.8528	1.94043	0.38777	5.00407	5.61316e-07	3.54657e-05
ENSG00000234721	AC125421.1.1	chr17	71782960	71796932	1.14175	1.9229	0.555168	3.46364	0.000532926	0.00731299
ENSG00000167117	LINC00483	chr17	48838389	48844918	2.28048	1.89392	0.467709	4.04935	5.13602e-05	0.00127012
ENSG00000202077	U1	chr17	56736509	56736666	18.8885	1.82006	0.467569	3.8926	9.91746e-05	0.00211696
ENSG00000069188	SDK2	chr17	71330522	71640227	2086.47	1.75436	0.331551	5.29137	1.21402e-07	1.0341e-05
ENSG00000073861	TBX21	chr17	45810609	45823485	69.0423	1.69661	0.330226	5.13772	2.78093e-07	2.04556e-05
ENSG00000248895	RP11-463M16.5.1	chr17	46958483	46958678	0.616904	1.68121	0.447906	3.75349	0.00017439	0.0031848
ENSG00000203316	AC015815.3	chr17	75083296	75083384	1.63511	1.63619	0.500596	3.26849	0.00108124	0.0122821
ENSG00000131095	GFAP	chr17	42982992	42992914	60.6399	1.62927	0.300829	5.41595	6.09636e-08	6.06087e-06
ENSG00000171346	KRT15	chr17	39669994	39678781	88.6918	1.62357	0.405425	4.0046	6.21224e-05	0.00146989
ENSG00000006283	CACNA1G	chr17	48638428	48704835	2550.43	1.5862	0.338403	4.6873	2.7683e-06	0.000127675
ENSG00000247011	RP11-700H6.1.1	chr17	49012349	49022074	6.87991	1.58318	0.296532	5.33899	9.34654e-08	8.5527e-06
ENSG00000229947	RP13-766D20.1.1	chr17	79480088	79480210	1.07013	1.55997	0.446049	3.49731	0.000469975	0.00666649
ENSG00000210709	RNU6ATAC3P	chr17	44998489	44998615	3.75458	1.54036	0.2773	5.55485	2.77843e-08	3.06231e-06
ENSG00000204283	AC015804.1	chr17	75875108	75878659	16.2792	1.53787	0.271575	5.66276	1.48955e-08	1.87542e-06
ENSG00000240574	AC015821.1	chr17	63072262	63072428	1.70624	1.51499	0.382019	3.96576	7.31621e-05	0.00167038
ENSG00000129654	FOXJ1	chr17	74132424	74137380	133.946	1.46902	0.231344	6.34994	2.15397e-10	6.94464e-08
ENSG00000254039	RP11-304F15.6.1	chr17	47991766	48010282	1.36921	1.44872	0.464695	3.11758	0.00182345	0.0181874
ENSG00000211514	MIR454	chr17	57215118	57215233	1.40162	1.41013	0.336375	4.19214	2.76333e-05	0.000782496
ENSG00000171345	KRT19	chr17	39679868	39684560	16357.3	1.40108	0.365875	3.82939	0.00012846	0.00253486
ENSG00000121101	TEX14	chr17	56634041	56769416	1642.95	1.39563	0.292067	4.77845	1.76651e-06	8.9095e-05
ENSG00000131746	TNS4	chr17	38632079	38657854	8.72368	1.34886	0.360334	3.74336	0.000181577	0.00326592
ENSG00000240270	CTD-2561B21.1.1	chr17	78950253	78950748	5.80165	1.33534	0.346991	3.84833	0.000118924	0.00238943
ENSG00000261192	RNF126P1	chr17	55122838	55124158	11.6658	1.32549	0.365942	3.62215	0.000292166	0.00469235
ENSG00000251665	RP11-700H6.2.1	chr17	49021464	49026111	2.61713	1.316	0.290003	4.53789	5.68197e-06	0.000225826
ENSG00000240280	TCAM1.1	chr17	61926651	61941739	360.751	1.29389	0.45217	2.86152	0.00421621	0.0324062
ENSG00000257008	GPR142	chr17	72363644	72368739	4.65921	1.28855	0.474798	2.71389	0.00664981	0.04464
ENSG00000182676	PPP1R27	chr17	79791367	79792926	22.9313	1.28779	0.284891	4.5203	6.17519e-06	0.000242082
ENSG00000260369	CTD-2526A2.2.1	chr17	78427534	78428529	38.499	1.28334	0.24358	5.26866	1.37425e-07	1.14514e-05
ENSG00000201920	5S_rRNA	chr17	39874405	39874512	4.22723	1.24922	0.458979	2.72174	0.00649396	0.0439579
ENSG00000185269	NOTUM	chr17	79910387	79919716	1145.27	1.24349	0.286422	4.34145	1.41548e-05	0.00046198
ENSG00000227036	AC007639.1.1	chr17	70380442	70588943	317.228	1.23104	0.240555	5.11752	3.09581e-07	2.18851e-05
ENSG00000259949	RP11-13K12.1.1	chr17	75543022	75561115	382.25	1.21141	0.391002	3.09822	0.00194688	0.018962
ENSG00000250107	RP11-94C24.10.1	chr17	48633567	48639469	36.8047	1.19981	0.250081	4.79771	1.60492e-06	8.26366e-05
ENSG00000182687	GALR2	chr17	74070874	74073622	13.4536	1.19409	0.280127	4.26266	2.02006e-05	0.00061562
ENSG00000068489	PRR11	chr17	57233100	57279924	1325.79	1.18292	0.241966	4.88879	1.01456e-06	5.64522e-05
ENSG00000250282	RP5-875H18.4.1	chr17	48178067	48179284	29.2807	1.17842	0.209285	5.63071	1.79468e-08	2.14609e-06
ENSG00000179673	RPRML	chr17	45055522	45056614	11.4994	1.17461	0.37172	3.15994	0.00157799	0.0164068
ENSG00000240828	CTD-3199J23.2.1	chr17	41231318	41231797	2.01757	1.16312	0.353397	3.29125	0.000997426	0.0116407
ENSG00000253347	CTD-2026D20.2.1	chr17	45486687	45500892	36.9919	1.14669	0.195689	5.85977	4.63498e-09	7.93399e-07
ENSG00000175911	AC127496.1	chr17	78977134	78978932	141.056	1.14035	0.176834	6.44873	1.12792e-10	3.8148e-08
ENSG00000167280	ENGASE	chr17	77071018	77084681	6838.39	1.13785	0.161228	7.0574	1.69642e-12	1.19435e-09
ENSG00000167419	LPO	chr17	56315786	56345878	16.1844	1.12797	0.415031	2.7178	0.00657169	0.0443313
ENSG00000136449	MYCBPAP	chr17	48585744	48608862	244.301	1.12624	0.242004	4.65378	3.25902e-06	0.000145071
ENSG00000185105	MYADML2	chr17	79897520	79905109	69.6128	1.12145	0.237837	4.7152	2.41472e-06	0.000116158
ENSG00000238947	snoU13	chr17	80099538	80099649	3.70432	1.11755	0.259783	4.30185	1.69378e-05	0.000538048
ENSG00000200127	Y_RNA	chr17	41149932	41150024	39.8584	1.11286	0.216874	5.13136	2.87659e-07	2.07174e-05
ENSG00000167900	TK1	chr17	76170159	76183314	5908.04	1.10033	0.248779	4.4229	9.73835e-06	0.000345987
ENSG00000089685	BIRC5	chr17	76210276	76221715	6129.54	1.08567	0.273044	3.97619	7.00287e-05	0.00161408
ENSG00000186185	KIF18B	chr17	43003359	43025082	4542.76	1.0848	0.258997	4.18845	2.80866e-05	0.00079091
ENSG00000235296	AC137723.5.1	chr17	79899744	79905477	11.7793	1.06882	0.274324	3.89619	9.77179e-05	0.00209552
ENSG00000182459	TEX19	chr17	80317122	80321652	14.6952	1.06836	0.29082	3.67361	0.000239146	0.00405607
ENSG00000248278	RP11-463M16.4.1	chr17	46952221	46986345	28.0197	1.06655	0.188179	5.66773	1.44703e-08	1.84205e-06
ENSG00000136492	BRIP1	chr17	59759984	59940755	1625.22	1.06423	0.249497	4.26551	1.99443e-05	0.000611046
ENSG00000221496	U3	chr17	42381381	42381570	22.3283	1.05651	0.166591	6.34194	2.26887e-10	7.18086e-08
ENSG00000173826	KCNH6	chr17	61600694	61623600	679.376	1.0481	0.247956	4.22694	2.36887e-05	0.000694961
ENSG00000173917	HOXB2	chr17	46618255	46623441	649.701	1.02869	0.371225	2.77106	0.00558734	0.0396528
ENSG00000108813	DLX4	chr17	48046333	48052321	11.5776	1.02341	0.285002	3.59087	0.000329576	0.0051031
ENSG00000012048	BRCA1	chr17	41196311	41322290	4549.79	1.01497	0.19698	5.15268	2.56797e-07	1.93006e-05
ENSG00000094804	CDC6	chr17	38443884	38459171	3120.52	1.0096	0.203265	4.96691	6.80293e-07	4.14642e-05
ENSG00000185294	AC217771.1	chr17	43922255	43924438	22.5216	1.00649	0.243503	4.13338	3.57471e-05	0.00095523
ENSG00000131094	C1QL1	chr17	43037060	43045644	4116.28	1.00366	0.24719	4.06029	4.90112e-05	0.00122429
ENSG00000173805	HAP1	chr17	39873993	39890896	923.429	0.995045	0.372293	2.67275	0.00752326	0.0484121
ENSG00000228979	AC113554.1	chr17	61548964	61549456	27.9703	0.990521	0.231966	4.27012	1.95367e-05	0.000601766
ENSG00000154920	EME1	chr17	48450580	48458820	2031.99	0.976739	0.219466	4.45053	8.56592e-06	0.000310407
ENSG00000185332	TMEM105	chr17	79285073	79304474	21.8171	0.971316	0.3342	2.90639	0.00365625	0.029436
ENSG00000243582	AC087650.2	chr17	41445275	41445450	7.88489	0.958056	0.263518	3.63564	0.000277295	0.00452106
ENSG00000221462	SNORA76	chr17	62223696	62223831	45.2015	0.955436	0.273234	3.49677	0.000470919	0.00667452
ENSG00000185168	LINC00482	chr17	79276623	79283048	83.5078	0.945923	0.321219	2.9448	0.00323168	0.0269878
ENSG00000225180	AATK-AS1	chr17	79139306	79156964	52.9584	0.939764	0.236607	3.97183	7.13233e-05	0.00163925
ENSG00000184361	C17orf46	chr17	43331759	43339479	35.5051	0.922735	0.236833	3.89614	9.77359e-05	0.00209552
ENSG00000180616	SSTR2	chr17	71161159	71168060	1148.12	0.919618	0.268912	3.41978	0.000626729	0.0082712
ENSG00000073670	ADAM11	chr17	42836567	42859214	5502.6	0.902432	0.206938	4.36087	1.29546e-05	0.00043389
ENSG00000186919	ZACN	chr17	74075262	74078885	29.7779	0.90169	0.231915	3.88803	0.000101063	0.00215151
ENSG00000252212	U2	chr17	57206636	57206819	1.72583	0.898475	0.29326	3.06375	0.00218584	0.0205525
ENSG00000166329	AC007431.1.1	chr17	55821841	55822673	2.33687	0.89707	0.300494	2.98532	0.00283285	0.0246849
ENSG00000092929	UNC13D	chr17	73823309	73840798	7084.62	0.895188	0.230452	3.88449	0.000102544	0.00217428
ENSG00000225445	AC003102.3.1	chr17	42384667	42392683	58.9289	0.895046	0.176134	5.08163	3.74201e-07	2.53619e-05
ENSG00000241462	RP11-579O24.1.1	chr17	56975136	56977053	9.36639	0.891791	0.294355	3.02964	0.00244846	0.0222106
ENSG00000131747	TOP2A	chr17	38544767	38574408	24310.8	0.875184	0.25742	3.39983	0.000674265	0.00868264
ENSG00000241157	RP11-3K24.1.1	chr17	58322648	58323008	5.4163	0.873481	0.288647	3.02612	0.00247715	0.0224355
ENSG00000199961	SNORD1B	chr17	74557190	74557274	4.96543	0.870455	0.23882	3.64482	0.000267578	0.00440388
ENSG00000221025	MIR1250	chr17	79106995	79107108	19.0317	0.861798	0.262244	3.28624	0.00101534	0.0117857
ENSG00000121068	TBX2	chr17	59477256	59486827	19798.9	0.859644	0.218277	3.93832	8.20544e-05	0.00184052
ENSG00000187595	ZNF385C	chr17	40177593	40215096	402.754	0.858379	0.184659	4.64846	3.34418e-06	0.000147153
ENSG00000229507	CLTC-IT1	chr17	57707430	57709331	8.09998	0.852237	0.202761	4.20316	2.63215e-05	0.000752934
ENSG00000181013	C17orf47	chr17	56618947	56621683	35.8103	0.852214	0.181178	4.70375	2.55428e-06	0.000120215
ENSG00000173894	CBX2	chr17	77751976	77761449	7680.85	0.84852	0.182103	4.65957	3.16877e-06	0.000141712
ENSG00000176681	LRRC37A	chr17	44370098	44415160	85.3773	0.846721	0.270966	3.12483	0.00177911	0.0178394
ENSG00000182628	SKA2	chr17	57187307	57232800	5512.24	0.84357	0.142077	5.93739	2.89592e-09	5.48341e-07
ENSG00000089558	KCNH4	chr17	40308909	40333296	2297.97	0.8408	0.17661	4.76078	1.92843e-06	9.55846e-05
ENSG00000179604	CDC42EP4	chr17	71279763	71308143	11317.9	0.832445	0.145917	5.70492	1.16399e-08	1.57716e-06
ENSG00000131470	PSMC3IP	chr17	40724328	40729747	1805.02	0.830839	0.123421	6.73175	1.6764e-11	7.53471e-09
ENSG00000246640	RP11-1094H24.4.1	chr17	48127712	48133103	51.9842	0.828224	0.257079	3.22167	0.00127444	0.0138562
ENSG00000178607	ERN1	chr17	62120389	62207502	319.522	0.822911	0.24101	3.41442	0.000639174	0.00837704
ENSG00000125319	C17orf53	chr17	42219273	42239844	1317.24	0.820712	0.154248	5.32072	1.03355e-07	9.16589e-06
ENSG00000221044	U3	chr17	42102388	42102591	33.0605	0.798561	0.203054	3.93274	8.39816e-05	0.00186916
ENSG00000173838	2010-03-01	chr17	60778675	60885705	102.763	0.798277	0.211561	3.77327	0.000161122	0.00299643
ENSG00000141582	CBX4	chr17	77806954	77813228	4740.19	0.795834	0.145224	5.48006	4.25192e-08	4.3917e-06
ENSG00000121053	EPX	chr17	56270088	56282534	274.24	0.79527	0.14816	5.36763	7.97791e-08	7.59807e-06
ENSG00000175906	ARL4D	chr17	41476352	41478503	1026.62	0.794737	0.186262	4.26677	1.98321e-05	0.000608689
ENSG00000187013	C17orf82	chr17	59489111	59490641	51.6509	0.78799	0.231246	3.40758	0.000655408	0.00850329
ENSG00000250286	RP11-94C24.8.1	chr17	48614654	48616115	12.5153	0.78777	0.24725	3.18612	0.00144192	0.0152869
ENSG00000141294	LRRC46	chr17	45908992	45915077	211.388	0.787749	0.155518	5.06533	4.07695e-07	2.73007e-05
ENSG00000171302	CANT1	chr17	76987798	77005899	6239.63	0.783038	0.0972031	8.0557	7.90275e-16	3.8947e-12
ENSG00000237627	THA1P	chr17	76244573	76250497	54.4537	0.780945	0.169058	4.6194	3.84859e-06	0.000163337
ENSG00000224383	C17orf72	chr17	62075710	62081664	257.639	0.780185	0.248154	3.14396	0.0016668	0.0171185
ENSG00000249144	RP1-117B12.2.1	chr17	48452419	48453244	2.95986	0.776813	0.256164	3.03249	0.00242547	0.0220776
ENSG00000182173	TSEN54	chr17	73511787	73520820	6110.16	0.77354	0.118709	6.51629	7.20693e-11	2.58984e-08
ENSG00000187959	CPSF4L	chr17	71244587	71258491	24.4241	0.769982	0.245232	3.13981	0.00169059	0.0172805
ENSG00000170836	PPM1D	chr17	58677553	58742036	3807.3	0.764872	0.110151	6.94383	3.8162e-12	2.39899e-09
ENSG00000184922	FMNL1	chr17	43299291	43324681	5666.23	0.764405	0.172058	4.44271	8.88336e-06	0.000320849
ENSG00000173918	C1QTNF1	chr17	77020250	77045870	1299.04	0.760022	0.242193	3.13809	0.00170055	0.0173411
ENSG00000108384	RAD51C	chr17	56769933	56811703	7978.3	0.758072	0.127561	5.9428	2.80196e-09	5.38401e-07
ENSG00000188878	FBF1	chr17	73905924	73937119	1972.41	0.755515	0.132208	5.71461	1.09957e-08	1.50528e-06
ENSG00000178932	AC087289.1	chr17	73814895	73818071	143.588	0.753338	0.202051	3.72846	0.000192653	0.00340557
ENSG00000233483	AC138150.3.1	chr17	43324750	43328496	49.3845	0.753295	0.18178	4.14399	3.41314e-05	0.000920613
ENSG00000108506	INTS2	chr17	59942727	60005377	3126.23	0.752042	0.110889	6.78194	1.18569e-11	5.72059e-09
ENSG00000109066	TMEM104	chr17	72772621	72835918	1828.08	0.751008	0.109864	6.83581	8.15436e-12	4.26226e-09
ENSG00000200257	U6	chr17	74748993	74749097	4.67179	0.746729	0.235008	3.17746	0.0014857	0.0156603
ENSG00000244209	RP11-323N12.2.1	chr17	76841411	76842209	19.4808	0.743866	0.19846	3.74819	0.000178116	0.00323063
ENSG00000203315	AC015815.2	chr17	75087900	75088024	15.971	0.743479	0.224839	3.30672	0.000943953	0.0111408
ENSG00000242398	AC018628.2	chr17	60083097	60083331	12.9652	0.743097	0.229513	3.23771	0.00120492	0.0132845
ENSG00000141219	C17orf80	chr17	71228371	71245091	3818.18	0.741823	0.0862894	8.59692	8.18873e-18	1.41247e-13
ENSG00000141526	SLC16A3	chr17	80186292	80197369	2206.62	0.726969	0.254791	2.8532	0.00432817	0.0329814
ENSG00000141577	AZI1	chr17	79163392	79196799	9695.43	0.726773	0.125978	5.76903	7.97268e-09	1.20632e-06
ENSG00000161509	GRIN2C	chr17	72838161	72856966	231.491	0.723079	0.236828	3.05318	0.0022643	0.0210824
ENSG00000161692	DBF4B	chr17	42785975	42829632	5460.32	0.717309	0.133955	5.35485	8.56281e-08	8.00541e-06
ENSG00000161714	PLCD3	chr17	43186334	43210580	1427.65	0.710555	0.21348	3.32844	0.000873324	0.0105122
ENSG00000261575	RP11-259G18.1.1	chr17	44344402	44346060	50.6201	0.706072	0.198361	3.55953	0.000371512	0.00559425
ENSG00000197723	HSPB9	chr17	40274755	40275371	22.7552	0.702268	0.175739	3.99609	6.43966e-05	0.00151199
ENSG00000141568	FOXK2	chr17	80477588	80562483	13142.2	0.699044	0.0824994	8.47333	2.38473e-17	2.05671e-13
ENSG00000233175	AC138150.4.1	chr17	43317681	43318564	27.8651	0.698003	0.18391	3.79534	0.000147439	0.00280564
ENSG00000260180	RP11-87G24.3.1	chr17	74946555	74965238	80.2964	0.695067	0.194235	3.57849	0.000345582	0.00529707
ENSG00000260654	RP11-87G24.4.1	chr17	74958973	74965179	80.2964	0.695067	0.194235	3.57849	0.000345582	0.00529707
ENSG00000005961	ITGA2B	chr17	42449549	42466873	1631.72	0.692859	0.235518	2.94185	0.00326256	0.0271604
ENSG00000184451	CCR10	chr17	40830906	40833861	315.417	0.691645	0.184937	3.7399	0.000184094	0.00329915
ENSG00000129646	QRICH2	chr17	74270129	74303761	7183.02	0.691354	0.133176	5.19127	2.08863e-07	1.61555e-05
ENSG00000108852	MPP2	chr17	41952724	41987068	10430.7	0.691008	0.137772	5.01558	5.28739e-07	3.39042e-05
ENSG00000234494	AC003665.1.1	chr17	45975825	46018776	224.027	0.690375	0.158676	4.35084	1.3562e-05	0.000448143
ENSG00000125447	GGA3	chr17	73232694	73258444	8062.91	0.688723	0.0885642	7.77654	7.45369e-15	3.21422e-11
ENSG00000011143	MKS1	chr17	56282798	56296966	3879.05	0.688101	0.0992388	6.93379	4.09713e-12	2.43694e-09
ENSG00000108379	WNT3	chr17	44841693	44896082	301.404	0.679156	0.186673	3.63821	0.000274536	0.00448647
ENSG00000168646	AXIN2	chr17	63524684	63557765	1851.12	0.679142	0.146613	4.63221	3.61778e-06	0.000156595
ENSG00000159210	SNF8	chr17	47006677	47022479	7272.7	0.675306	0.089649	7.53278	4.96709e-14	1.31811e-10
ENSG00000236472	AC002401.1.1	chr17	48212950	48223541	5.90013	0.667269	0.223555	2.98481	0.00283757	0.0247035
ENSG00000167881	SRP68	chr17	74035186	74068607	14349.6	0.66688	0.0814523	8.18736	2.67018e-16	1.84232e-12
ENSG00000108829	LRRC59	chr17	48458598	48474914	8229.97	0.665593	0.124766	5.33472	9.56908e-08	8.66441e-06
ENSG00000125454	SLC25A19	chr17	73269061	73285530	1405.22	0.656157	0.116454	5.63446	1.75608e-08	2.12566e-06
ENSG00000132478	UNK	chr17	73780680	73821886	10243.7	0.653141	0.114191	5.71973	1.06696e-08	1.47824e-06
ENSG00000125449	ARMC7	chr17	73106081	73126360	1132.2	0.650209	0.114075	5.69985	1.19913e-08	1.59721e-06
ENSG00000070495	JMJD6	chr17	74708918	74722866	6714.25	0.649508	0.0894005	7.26515	3.72626e-13	4.45044e-10
ENSG00000141564	RPTOR	chr17	78518618	78940173	6771.6	0.646853	0.0904158	7.1542	8.41644e-13	7.25876e-10
ENSG00000180336	C17orf104	chr17	42733761	42767676	329.169	0.641727	0.182727	3.51195	0.000444834	0.00640722
ENSG00000250948	RP11-1079K10.2.1	chr17	47452741	47457456	19.3346	0.639285	0.174814	3.65694	0.000255241	0.00423943
ENSG00000260005	AC027601.1.1	chr17	79203140	79206006	123.61	0.638888	0.162206	3.93874	8.19104e-05	0.00183848
ENSG00000260793	RP5-882C2.2.1	chr17	42299282	42301078	296.73	0.638192	0.187431	3.40495	0.000661762	0.00856318
ENSG00000166685	COG1	chr17	71188770	71204646	6686.99	0.629198	0.0940209	6.6921	2.19986e-11	9.36923e-09
ENSG00000182446	NPLOC4	chr17	79523914	79616376	12547.3	0.627554	0.0911581	6.88424	5.80967e-12	3.33897e-09
ENSG00000246731	CTD-2514K5.2.1	chr17	72206118	72209481	73.7609	0.627344	0.161913	3.87457	0.000106814	0.00222947
ENSG00000241865	RP11-323N12.1.1	chr17	76842031	76842950	71.5818	0.627158	0.188877	3.32045	0.000898721	0.0107429
ENSG00000087995	METTL2A	chr17	60501245	60527454	1125.32	0.625765	0.0874488	7.15579	8.31942e-13	7.25876e-10
ENSG00000167159	C17orf69	chr17	43717669	43719667	1336.55	0.62503	0.130793	4.77877	1.76371e-06	8.9095e-05
ENSG00000073969	NSF	chr17	44668074	44834830	8068.32	0.624494	0.165693	3.76898	0.000163914	0.00304179
ENSG00000238403	snoU13	chr17	80540380	80540476	6.69873	0.617863	0.224663	2.75017	0.00595639	0.0414449
ENSG00000133195	SLC39A11	chr17	70642085	71088853	874.265	0.61232	0.12341	4.96167	6.989e-07	4.23737e-05
ENSG00000141569	TRIM65	chr17	73885040	73893084	2700.7	0.609905	0.123466	4.93985	7.8181e-07	4.60254e-05
ENSG00000078687	TNRC6C	chr17	76000248	76104916	7806.83	0.607846	0.106755	5.69385	1.2421e-08	1.63203e-06
ENSG00000224512	AC021593.2	chr17	76101531	76102949	7806.83	0.607846	0.106755	5.69385	1.2421e-08	1.63203e-06
ENSG00000228218	ATF4P3	chr17	74221831	74222887	12.8489	0.605348	0.215071	2.81465	0.00488308	0.0359796
ENSG00000181513	ACBD4	chr17	43209966	43221539	2039.91	0.603477	0.139155	4.33672	1.44622e-05	0.00047112
ENSG00000141576	RNF157	chr17	74138533	74236390	14785.1	0.600769	0.102924	5.83702	5.3143e-09	8.89965e-07
ENSG00000131462	TUBG1	chr17	40761357	40767254	2046.44	0.597467	0.119162	5.0139	5.33381e-07	3.40751e-05
ENSG00000167447	SMG8	chr17	57287370	57292608	2733.88	0.596848	0.0945399	6.31319	2.73346e-10	8.34503e-08
ENSG00000136463	TACO1	chr17	61678230	61685724	2149.47	0.595881	0.112209	5.31046	1.0935e-07	9.57452e-06
ENSG00000198863	RUNDC1	chr17	41132581	41145707	2142.59	0.594087	0.128262	4.63181	3.62485e-06	0.000156704
ENSG00000109062	SLC9A3R1	chr17	72744762	72765498	1844.36	0.592073	0.219145	2.70175	0.00689764	0.0458364
ENSG00000108468	CBX1	chr17	46147413	46178883	21261.8	0.591564	0.132374	4.46889	7.8626e-06	0.000288233
ENSG00000229848	RP13-766D20.2.1	chr17	79481072	79494802	33.1923	0.591316	0.195071	3.03128	0.00243517	0.0221308
ENSG00000125450	NUP85	chr17	73201596	73231854	10557.3	0.586253	0.0860963	6.80927	9.80946e-12	4.97657e-09
ENSG00000121057	AKAP1	chr17	55162550	55198710	8746.87	0.583351	0.127741	4.56668	4.95499e-06	0.000200866
ENSG00000161513	FDXR	chr17	72858619	72869156	3507.7	0.58212	0.169665	3.431	0.000601355	0.00798827
ENSG00000133193	FAM104A	chr17	71203491	71228510	2666.51	0.579483	0.0779012	7.43869	1.01688e-13	1.52524e-10
ENSG00000185298	CCDC137	chr17	79633760	79640937	2744.18	0.578094	0.118552	4.87628	1.08103e-06	5.91018e-05
ENSG00000108479	GALK1	chr17	73754017	73761307	2892.76	0.577999	0.154361	3.74448	0.000180771	0.00325822
ENSG00000087157	PGS1	chr17	76374734	76420635	5141.36	0.577731	0.0799499	7.22616	4.96839e-13	5.52902e-10
ENSG00000006025	OSBPL7	chr17	45884732	45899200	6017.54	0.574262	0.107895	5.3224	1.02406e-07	9.15236e-06
ENSG00000178927	C17orf62	chr17	80400519	80408694	9859.93	0.57275	0.096853	5.9136	3.34706e-09	6.12745e-07
ENSG00000248714	RP11-1079K10.3.1	chr17	47438526	47447360	28.5012	0.57028	0.141286	4.03635	5.42888e-05	0.00132451
ENSG00000187531	SIRT7	chr17	79869814	79876052	2870.08	0.569154	0.113508	5.01421	5.32509e-07	3.40751e-05
ENSG00000136504	KAT7	chr17	47865916	47906458	6381.39	0.566927	0.0816486	6.94349	3.82525e-12	2.39899e-09
ENSG00000121104	FAM117A	chr17	47787693	47866542	1444.07	0.566504	0.152872	3.70575	0.000210765	0.00367592
ENSG00000108389	MTMR4	chr17	56566892	56595251	16582	0.56512	0.096455	5.8589	4.6595e-09	7.93399e-07
ENSG00000225190	PLEKHM1	chr17	43513266	43568146	2724.21	0.563072	0.112088	5.02346	5.07483e-07	3.28442e-05
ENSG00000259349	RP11-15E18.1.1	chr17	58603653	58628159	11.3182	0.562436	0.169552	3.31719	0.000909272	0.010839
ENSG00000108510	MED13	chr17	60019966	60142643	9527.36	0.561981	0.0863566	6.50768	7.63228e-11	2.65958e-08
ENSG00000153933	DGKE	chr17	54911459	54946034	2366.08	0.558406	0.108721	5.13614	2.80434e-07	2.04713e-05
ENSG00000125445	MRPS7	chr17	73257748	73262456	5161.66	0.556903	0.09738	5.71886	1.0724e-08	1.47983e-06
ENSG00000108469	RECQL5	chr17	73622924	73663269	5575.41	0.555367	0.112671	4.92911	8.26065e-07	4.8301e-05
ENSG00000198496	NBR2	chr17	41277608	41305688	1132.94	0.552629	0.138185	3.9992	6.35557e-05	0.0014956
ENSG00000108785	HSD17B1P1	chr17	40698770	40699464	241.098	0.550193	0.143029	3.84673	0.000119704	0.0023995
ENSG00000108424	KPNB1	chr17	45726841	45760998	28839.2	0.549193	0.105975	5.18227	2.19199e-07	1.68793e-05
ENSG00000108588	CCDC47	chr17	61822610	61851088	7542.42	0.547035	0.087383	6.2602	3.84479e-10	1.10531e-07
ENSG00000198740	ZNF652	chr17	47366567	47439835	5582.2	0.545462	0.0950786	5.73696	9.63891e-09	1.39716e-06
ENSG00000197063	MAFG	chr17	79876148	79885588	4032.28	0.541643	0.127429	4.25055	2.13247e-05	0.000643059
ENSG00000167302	C17orf56	chr17	79202078	79212891	4005.46	0.541202	0.100714	5.37366	7.71531e-08	7.39341e-06
ENSG00000037042	TUBG2	chr17	40811265	40819021	1775.48	0.540489	0.138792	3.89423	9.85097e-05	0.00210818
ENSG00000169683	LRRC45	chr17	79981279	79989024	5991.56	0.539286	0.115831	4.6558	3.22722e-06	0.000143841
ENSG00000183684	ALYREF	chr17	79845712	79849462	10550.4	0.538057	0.158108	3.40309	0.000666279	0.00861195
ENSG00000141543	EIF4A3	chr17	78109012	78120982	14125.9	0.537689	0.0970689	5.53925	3.03767e-08	3.2954e-06
ENSG00000005379	BZRAP1	chr17	56378597	56406152	9114.03	0.537533	0.150664	3.56776	0.00036005	0.00545499
ENSG00000175931	UBE2O	chr17	74385613	74449288	12110.6	0.537188	0.0824155	6.51804	7.12297e-11	2.58661e-08
ENSG00000185359	HGS	chr17	79651019	79669145	24087.1	0.537003	0.0832562	6.45001	1.11843e-10	3.8148e-08
ENSG00000141552	ANAPC11	chr17	79849598	79858363	5527.7	0.536075	0.13729	3.90469	9.4347e-05	0.00204446
ENSG00000126561	STAT5A	chr17	40439564	40463961	1514.61	0.535869	0.18449	2.90459	0.0036773	0.0295764
ENSG00000108375	RNF43	chr17	56429860	56494480	258.386	0.535154	0.187666	2.85163	0.00434953	0.0331163
ENSG00000161647	MPP3	chr17	41878166	41910538	9920.81	0.533623	0.111922	4.76781	1.86235e-06	9.29774e-05
ENSG00000159111	MRPL10	chr17	45900637	45908900	6169.66	0.528994	0.107697	4.91189	9.02029e-07	5.15202e-05
ENSG00000214140	PRCD	chr17	74523870	74541458	1129.9	0.527589	0.142294	3.70774	0.00020912	0.00365276
ENSG00000132475	H3F3B	chr17	73772516	73775860	87631.4	0.527162	0.153821	3.4271	0.000610053	0.00807583
ENSG00000125457	MIF4GD	chr17	73262312	73267303	1875.5	0.526092	0.0926364	5.67911	1.35397e-08	1.72997e-06
ENSG00000108786	HSD17B1	chr17	40703983	40707857	1979.78	0.522324	0.0981611	5.32109	1.03149e-07	9.16589e-06
ENSG00000161664	ASB16	chr17	42248073	42256451	284.006	0.522077	0.154852	3.37146	0.000747716	0.00937232
