# Supplementary material for: An ALYREF-MYCN coactivator complex drives neuroblastoma tumorigenesis through effects on USP3 and MYCN stability
Source: Nat Commun. 2021 Mar 25;12:1881. doi: 10.1038/s41467-021-22143-x (PMC7994381; doi:10.1038/s41467-021-22143-x)
Supplement: Supplementary file 5 — Supplementary Data 2 [file 41467_2021_22143_MOESM5_ESM.xlsx]

## Sheet: correlation_cn_exprs_dosage_17q
gene_id	gene_name	method	n	df	t-statistic	r	95.conf.int.low	95.conf.int.high	p-value	p.adj
ENSG00000136504	KAT7	pearson	90	88	10.0508	0.7311	0.617438	0.814789	2.82761e-16	2.77388e-13
ENSG00000167881	SRP68	pearson	90	88	9.88589	0.7254	0.609927	0.810699	6.1659e-16	6.04874e-13
ENSG00000070495	JMJD6	pearson	90	88	9.70263	0.7189	0.601372	0.806017	1.46779e-15	1.4399e-12
ENSG00000087157	PGS1	pearson	90	88	9.34481	0.7057	0.584009	0.796435	8.0008e-15	7.84879e-12
ENSG00000182446	NPLOC4	pearson	90	88	9.32113	0.7048	0.582829	0.795779	8.9516e-15	8.78152e-12
ENSG00000108774	RAB5C	pearson	90	88	9.13048	0.6975	0.57318	0.790404	2.21088e-14	2.16887e-11
ENSG00000159210	SNF8	pearson	90	88	9.10245	0.6964	0.57174	0.789598	2.52518e-14	2.4772e-11
ENSG00000185359	HGS	pearson	90	88	8.98654	0.6918	0.565721	0.786225	4.37535e-14	4.29221e-11
ENSG00000136448	NMT1	pearson	90	88	8.86424	0.6868	0.559265	0.782592	7.8128e-14	7.66435e-11
ENSG00000125447	GGA3	pearson	90	88	8.73039	0.6813	0.552071	0.778525	1.47319e-13	1.4452e-10
ENSG00000171302	CANT1	pearson	90	88	8.72972	0.6812	0.552034	0.778504	1.47792e-13	1.44984e-10
ENSG00000008838	MED24	pearson	90	88	8.68947	0.6796	0.549845	0.777263	1.78824e-13	1.75426e-10
ENSG00000133193	FAM104A	pearson	90	88	8.67758	0.6791	0.549195	0.776894	1.89185e-13	1.85591e-10
ENSG00000167182	SP2	pearson	90	88	8.55191	0.6737	0.542267	0.772953	3.42945e-13	3.36429e-10
ENSG00000141568	FOXK2	pearson	90	88	8.53228	0.6729	0.541174	0.772329	3.76318e-13	3.69168e-10
ENSG00000126581	BECN1	pearson	90	88	8.52962	0.6727	0.541026	0.772245	3.81086e-13	3.73846e-10
ENSG00000141219	C17orf80	pearson	90	88	8.50488	0.6717	0.539643	0.771455	4.28409e-13	4.2027e-10
ENSG00000159202	UBE2Z	pearson	90	88	8.30074	0.6627	0.528054	0.76481	1.12395e-12	1.10259e-09
ENSG00000141551	CSNK1D	pearson	90	88	8.24027	0.66	0.524557	0.762796	1.49508e-12	1.46667e-09
ENSG00000067596	DHX8	pearson	90	88	8.2216	0.6591	0.523473	0.76217	1.63265e-12	1.60163e-09
ENSG00000141580	WDR45L	pearson	90	88	8.19793	0.658	0.522093	0.761373	1.82543e-12	1.79075e-09
ENSG00000198231	DDX42	pearson	90	88	8.16391	0.6565	0.520101	0.760221	2.1429e-12	2.10219e-09
ENSG00000108510	MED13	pearson	90	88	8.15316	0.656	0.51947	0.759856	2.25423e-12	2.2114e-09
ENSG00000108344	PSMD3	pearson	90	88	8.14333	0.6555	0.518893	0.759522	2.36103e-12	2.31617e-09
ENSG00000141543	EIF4A3	pearson	90	88	8.06228	0.6518	0.514098	0.756741	3.45798e-12	3.39228e-09
ENSG00000120071	KIAA1267	pearson	90	88	7.97759	0.6478	0.509032	0.753794	5.14931e-12	5.05147e-09
ENSG00000188895	MSL1	pearson	90	88	7.94443	0.6463	0.507033	0.752627	6.01726e-12	5.90293e-09
ENSG00000121073	SLC35B1	pearson	90	88	7.8464	0.6416	0.501069	0.74914	9.53149e-12	9.35039e-09
ENSG00000108588	CCDC47	pearson	90	88	7.7734	0.6381	0.496577	0.746504	1.34174e-11	1.31625e-08
ENSG00000108443	RPS6KB1	pearson	90	88	7.75734	0.6373	0.495582	0.74592	1.44652e-11	1.41903e-08
ENSG00000167447	SMG8	pearson	90	88	7.754	0.6371	0.495375	0.745798	1.4693e-11	1.44138e-08
ENSG00000129657	SEC14L1	pearson	90	88	7.73809	0.6363	0.494388	0.745217	1.58278e-11	1.55271e-08
ENSG00000173786	CNP	pearson	90	88	7.73399	0.6361	0.494133	0.745067	1.61346e-11	1.5828e-08
ENSG00000108654	DDX5	pearson	90	88	7.72006	0.6354	0.493266	0.744557	1.72209e-11	1.68937e-08
ENSG00000175931	UBE2O	pearson	90	88	7.68391	0.6337	0.491009	0.743226	2.03912e-11	2.00038e-08
ENSG00000225190	PLEKHM1	pearson	90	88	7.67957	0.6335	0.490737	0.743066	2.08086e-11	2.04132e-08
ENSG00000171634	BPTF	pearson	90	88	7.66934	0.6329	0.490096	0.742688	2.18269e-11	2.14122e-08
ENSG00000131467	PSME3	pearson	90	88	7.65921	0.6324	0.489461	0.742313	2.28845e-11	2.24497e-08
ENSG00000078687	TNRC6C	pearson	90	88	7.58273	0.6286	0.484634	0.739459	3.26974e-11	3.20762e-08
ENSG00000224512	AC021593.2	pearson	90	88	7.50328	0.6246	0.479568	0.736452	4.73399e-11	4.64405e-08
ENSG00000161526	SAP30BP	pearson	90	88	7.48484	0.6237	0.478385	0.735749	5.15783e-11	5.05983e-08
ENSG00000154945	ANKRD40	pearson	90	88	7.45282	0.6221	0.476323	0.734522	5.98569e-11	5.87196e-08
ENSG00000234912	LINC00338	pearson	90	88	7.45368	0.6221	0.476378	0.734555	5.96201e-11	5.84873e-08
ENSG00000251790	SCARNA16	pearson	90	88	7.45368	0.6221	0.476378	0.734555	5.96201e-11	5.84873e-08
ENSG00000141564	RPTOR	pearson	90	88	7.42373	0.6206	0.474441	0.733401	6.85196e-11	6.72178e-08
ENSG00000108506	INTS2	pearson	90	88	7.40793	0.6197	0.473417	0.732789	7.37344e-11	7.23335e-08
ENSG00000182481	KPNA2	pearson	90	88	7.38861	0.6188	0.472162	0.73204	8.06468e-11	7.91145e-08
ENSG00000004897	CDC27	pearson	90	88	7.34757	0.6166	0.469484	0.730439	9.75516e-11	9.56982e-08
ENSG00000141582	CBX4	pearson	90	88	7.32918	0.6157	0.468279	0.729718	1.06224e-10	1.04206e-07
ENSG00000170836	PPM1D	pearson	90	88	7.31543	0.6149	0.467376	0.729177	1.13209e-10	1.11058e-07
ENSG00000204815	AC091172.1	pearson	90	88	7.30168	0.6142	0.466472	0.728635	1.20649e-10	1.18356e-07
ENSG00000109066	TMEM104	pearson	90	88	7.29004	0.6136	0.465706	0.728176	1.27324e-10	1.24905e-07
ENSG00000198863	RUNDC1	pearson	90	88	7.23017	0.6105	0.461744	0.725796	1.67908e-10	1.64718e-07
ENSG00000108829	LRRC59	pearson	90	88	7.22938	0.6104	0.461692	0.725765	1.68523e-10	1.65322e-07
ENSG00000141279	NPEPPS	pearson	90	88	7.19269	0.6085	0.459248	0.724294	1.99615e-10	1.95822e-07
ENSG00000166685	COG1	pearson	90	88	7.1101	0.604	0.453705	0.720948	2.92034e-10	2.86485e-07
ENSG00000141577	AZI1	pearson	90	88	7.10762	0.6039	0.453538	0.720847	2.95377e-10	2.89765e-07
ENSG00000108433	GOSR2	pearson	90	88	7.09003	0.603	0.45235	0.720128	3.20262e-10	3.14177e-07
ENSG00000108854	SMURF2	pearson	90	88	7.03121	0.5998	0.448356	0.717707	4.19596e-10	4.11624e-07
ENSG00000146872	TLK2	pearson	90	88	7.02671	0.5995	0.448049	0.717521	4.2835e-10	4.20211e-07
ENSG00000062725	APPBP2	pearson	90	88	7.02321	0.5993	0.44781	0.717376	4.35282e-10	4.27012e-07
ENSG00000108788	MLX	pearson	90	88	7.02359	0.5993	0.447836	0.717392	4.34513e-10	4.26257e-07
ENSG00000182173	TSEN54	pearson	90	88	7.01239	0.5987	0.447071	0.716928	4.57428e-10	4.48737e-07
ENSG00000108349	CASC3	pearson	90	88	6.89716	0.5924	0.439141	0.712098	7.7498e-10	7.60255e-07
ENSG00000108883	EFTUD2	pearson	90	88	6.87821	0.5913	0.437826	0.711294	8.4499e-10	8.28936e-07
ENSG00000188878	FBF1	pearson	90	88	6.87041	0.5909	0.437284	0.710963	8.75595e-10	8.58959e-07
ENSG00000198265	HELZ	pearson	90	88	6.8656	0.5906	0.43695	0.710758	8.94985e-10	8.7798e-07
ENSG00000171475	WIPF2	pearson	90	88	6.86462	0.5905	0.436882	0.710717	8.98994e-10	8.81913e-07
ENSG00000136451	VEZF1	pearson	90	88	6.85956	0.5903	0.436529	0.710501	9.19998e-10	9.02518e-07
ENSG00000011143	MKS1	pearson	90	88	6.80449	0.5872	0.43268	0.708143	1.18227e-09	1.1598e-06
ENSG00000087995	METTL2A	pearson	90	88	6.80433	0.5872	0.432669	0.708137	1.18308e-09	1.1606e-06
ENSG00000182473	EXOC7	pearson	90	88	6.7771	0.5856	0.430755	0.706962	1.33905e-09	1.3136e-06
ENSG00000108389	MTMR4	pearson	90	88	6.76779	0.5851	0.4301	0.70656	1.39687e-09	1.37033e-06
ENSG00000129654	FOXJ1	pearson	90	88	6.73442	0.5832	0.427744	0.70511	1.62538e-09	1.5945e-06
ENSG00000125450	NUP85	pearson	90	88	6.72396	0.5826	0.427003	0.704655	1.70434e-09	1.67196e-06
ENSG00000161547	SRSF2	pearson	90	88	6.7193	0.5823	0.426673	0.704451	1.74073e-09	1.70765e-06
ENSG00000207556	MIR636	pearson	90	88	6.7193	0.5823	0.426673	0.704451	1.74073e-09	1.70765e-06
ENSG00000204316	MRPL38	pearson	90	88	6.65875	0.5788	0.422365	0.701794	2.28976e-09	2.24625e-06
ENSG00000168591	TMUB2	pearson	90	88	6.65282	0.5785	0.421941	0.701532	2.35196e-09	2.30727e-06
ENSG00000125695	STRADA	pearson	90	88	6.63727	0.5776	0.420829	0.700845	2.52312e-09	2.47518e-06
ENSG00000168646	AXIN2	pearson	90	88	6.62475	0.5769	0.419931	0.70029	2.66996e-09	2.61923e-06
ENSG00000108852	MPP2	pearson	90	88	6.57985	0.5742	0.416702	0.69829	3.26932e-09	3.2072e-06
ENSG00000132478	UNK	pearson	90	88	6.5175	0.5706	0.412188	0.695487	4.32807e-09	4.24584e-06
ENSG00000250282	RP5-875H18.4.1	pearson	90	88	6.51149	0.5702	0.411751	0.695215	4.44646e-09	4.36198e-06
ENSG00000108819	PPP1R9B	pearson	90	88	6.50586	0.5699	0.411342	0.69496	4.56023e-09	4.47359e-06
ENSG00000180329	CCDC43	pearson	90	88	6.50108	0.5696	0.410994	0.694744	4.65917e-09	4.57065e-06
ENSG00000161692	DBF4B	pearson	90	88	6.46803	0.5676	0.408583	0.693241	5.40377e-09	5.30109e-06
ENSG00000108395	TRIM37	pearson	90	88	6.46004	0.5672	0.407998	0.692877	5.6008e-09	5.49439e-06
ENSG00000184640	2009-09-01	pearson	90	88	6.45727	0.567	0.407795	0.69275	5.67075e-09	5.563e-06
ENSG00000006025	OSBPL7	pearson	90	88	6.44749	0.5664	0.407079	0.692303	5.92471e-09	5.81214e-06
ENSG00000169718	DUS1L	pearson	90	88	6.42557	0.5651	0.405471	0.691299	6.53517e-09	6.411e-06
ENSG00000141562	NARF	pearson	90	88	6.36486	0.5615	0.400993	0.688497	8.57059e-09	8.40775e-06
ENSG00000197063	MAFG	pearson	90	88	6.3609	0.5612	0.400699	0.688313	8.72331e-09	8.55757e-06
ENSG00000120063	GNA13	pearson	90	88	6.35017	0.5606	0.399904	0.687814	9.15061e-09	8.97675e-06
ENSG00000198496	NBR2	pearson	90	88	6.34183	0.5601	0.399285	0.687426	9.4971e-09	9.31665e-06
ENSG00000037042	TUBG2	pearson	90	88	6.32647	0.5591	0.398144	0.686709	1.01693e-08	9.97603e-06
ENSG00000197170	PSMD12	pearson	90	88	6.29408	0.5572	0.39573	0.685192	1.17449e-08	1.15217e-05
ENSG00000179604	CDC42EP4	pearson	90	88	6.2584	0.555	0.393061	0.683512	1.37597e-08	1.34983e-05
ENSG00000125457	MIF4GD	pearson	90	88	6.19571	0.5511	0.388343	0.680534	1.81612e-08	1.78162e-05
ENSG00000186834	HEXIM1	pearson	90	88	6.18539	0.5505	0.387563	0.680041	1.90079e-08	1.86467e-05
ENSG00000087152	ATXN7L3	pearson	90	88	6.17916	0.5501	0.387092	0.679742	1.9538e-08	1.91668e-05
ENSG00000161654	LSM12	pearson	90	88	6.13646	0.5474	0.383852	0.67769	2.35863e-08	2.31381e-05
ENSG00000187531	SIRT7	pearson	90	88	6.11071	0.5458	0.38189	0.676445	2.64163e-08	2.59144e-05
ENSG00000108468	CBX1	pearson	90	88	6.08194	0.544	0.379692	0.675048	2.99757e-08	2.94061e-05
ENSG00000204283	AC015804.1	pearson	90	88	6.0822	0.544	0.379712	0.675061	2.99414e-08	2.93725e-05
ENSG00000185624	P4HB	pearson	90	88	6.05593	0.5424	0.377697	0.673779	3.3599e-08	3.29606e-05
ENSG00000186566	GPATCH8	pearson	90	88	6.03401	0.541	0.376012	0.672705	3.69851e-08	3.62824e-05
ENSG00000108424	KPNB1	pearson	90	88	6.03309	0.5409	0.375941	0.672659	3.71344e-08	3.64289e-05
ENSG00000161647	MPP3	pearson	90	88	5.99937	0.5388	0.37334	0.670999	4.30339e-08	4.22162e-05
ENSG00000161533	ACOX1	pearson	90	88	5.99698	0.5386	0.373156	0.670882	4.34838e-08	4.26577e-05
ENSG00000055483	USP36	pearson	90	88	5.9922	0.5383	0.372786	0.670646	4.4401e-08	4.35573e-05
ENSG00000121101	TEX14	pearson	90	88	5.956	0.536	0.36998	0.66885	5.19965e-08	5.10086e-05
ENSG00000170832	USP32	pearson	90	88	5.92173	0.5338	0.367313	0.667141	6.03567e-08	5.92099e-05
ENSG00000141560	FN3KRP	pearson	90	88	5.90515	0.5327	0.366019	0.666311	6.48646e-08	6.36321e-05
ENSG00000131462	TUBG1	pearson	90	88	5.88806	0.5316	0.364682	0.665452	6.98603e-08	6.8533e-05
ENSG00000167280	ENGASE	pearson	90	88	5.8806	0.5311	0.364098	0.665076	7.21576e-08	7.07866e-05
ENSG00000243582	AC087650.2	pearson	90	88	5.8795	0.5311	0.364012	0.665021	7.25012e-08	7.11237e-05
ENSG00000182040	USH1G	pearson	90	88	5.86418	0.5301	0.36281	0.664249	7.74763e-08	7.60042e-05
ENSG00000229947	RP13-766D20.1.1	pearson	90	88	5.86342	0.53	0.362751	0.66421	7.77309e-08	7.6254e-05
ENSG00000181513	ACBD4	pearson	90	88	5.86151	0.5299	0.3626	0.664113	7.83791e-08	7.68899e-05
ENSG00000198740	ZNF652	pearson	90	88	5.84108	0.5286	0.360995	0.663079	8.56223e-08	8.39955e-05
ENSG00000108406	DHX40	pearson	90	88	5.8353	0.5282	0.360539	0.662786	8.77888e-08	8.61208e-05
ENSG00000130935	NOL11	pearson	90	88	5.81779	0.527	0.359159	0.661896	9.46867e-08	9.28876e-05
ENSG00000177303	CASKIN2	pearson	90	88	5.7895	0.5252	0.356923	0.660453	1.06974e-07	0.000104941
ENSG00000213424	KRT222	pearson	90	88	5.75009	0.5226	0.353797	0.65843	1.26742e-07	0.000124334
ENSG00000258890	CEP95	pearson	90	88	5.75058	0.5226	0.353836	0.658456	1.26477e-07	0.000124074
ENSG00000073584	SMARCE1	pearson	90	88	5.73562	0.5216	0.352645	0.657685	1.34869e-07	0.000132307
ENSG00000141576	RNF157	pearson	90	88	5.72961	0.5212	0.352167	0.657374	1.3839e-07	0.000135761
ENSG00000129646	QRICH2	pearson	90	88	5.7198	0.5206	0.351385	0.656867	1.44339e-07	0.000141597
ENSG00000167302	C17orf56	pearson	90	88	5.70385	0.5195	0.350111	0.656041	1.54551e-07	0.000151614
ENSG00000175911	AC127496.1	pearson	90	88	5.6979	0.5191	0.349636	0.655732	1.58536e-07	0.000155524
ENSG00000159111	MRPL10	pearson	90	88	5.68621	0.5184	0.3487	0.655124	1.66674e-07	0.000163507
ENSG00000204650	AC126544.2.1	pearson	90	88	5.68089	0.518	0.348274	0.654847	1.70508e-07	0.000167268
ENSG00000120088	CRHR1	pearson	90	88	5.66955	0.5172	0.347364	0.654256	1.78977e-07	0.000175576
ENSG00000108384	RAD51C	pearson	90	88	5.66724	0.5171	0.347179	0.654136	1.80748e-07	0.000177314
ENSG00000185298	CCDC137	pearson	90	88	5.63158	0.5147	0.344312	0.652268	2.1045e-07	0.000206452
ENSG00000121067	SPOP	pearson	90	88	5.62685	0.5144	0.343931	0.65202	2.14731e-07	0.000210651
ENSG00000131475	VPS25	pearson	90	88	5.6044	0.5129	0.342119	0.650838	2.36267e-07	0.000231777
ENSG00000002919	SNX11	pearson	90	88	5.59399	0.5122	0.341278	0.650288	2.4695e-07	0.000242258
ENSG00000125454	SLC25A19	pearson	90	88	5.58966	0.5119	0.340928	0.65006	2.5153e-07	0.000246751
ENSG00000181396	C17orf101	pearson	90	88	5.58589	0.5116	0.340622	0.64986	2.55593e-07	0.000250737
ENSG00000178927	C17orf62	pearson	90	88	5.57803	0.5111	0.339985	0.649444	2.64269e-07	0.000259248
ENSG00000233175	AC138150.4.1	pearson	90	88	5.57467	0.5109	0.339713	0.649266	2.68066e-07	0.000262973
ENSG00000121083	DYNLL2	pearson	90	88	5.56928	0.5105	0.339276	0.64898	2.74263e-07	0.000269052
ENSG00000180616	SSTR2	pearson	90	88	5.55419	0.5095	0.338051	0.648178	2.9237e-07	0.000286815
ENSG00000185262	FAM100B	pearson	90	88	5.55275	0.5094	0.337934	0.648102	2.94164e-07	0.000288575
ENSG00000125449	ARMC7	pearson	90	88	5.54435	0.5088	0.337251	0.647654	3.04817e-07	0.000299026
ENSG00000131759	RARA	pearson	90	88	5.5381	0.5084	0.336742	0.647321	3.12987e-07	0.00030704
ENSG00000261192	RNF126P1	pearson	90	88	5.53585	0.5082	0.336559	0.647201	3.15974e-07	0.000309971
ENSG00000184922	FMNL1	pearson	90	88	5.51603	0.5069	0.334945	0.646142	3.43579e-07	0.000337051
ENSG00000180901	KCTD2	pearson	90	88	5.49954	0.5057	0.333598	0.645258	3.68347e-07	0.000361348
ENSG00000121058	COIL	pearson	90	88	5.49377	0.5054	0.333126	0.644949	3.77416e-07	0.000370245
ENSG00000186395	KRT10	pearson	90	88	5.47981	0.5044	0.331983	0.644197	4.00295e-07	0.00039269
ENSG00000132475	H3F3B	pearson	90	88	5.47306	0.5039	0.33143	0.643834	4.11828e-07	0.000404003
ENSG00000188554	NBR1	pearson	90	88	5.46442	0.5033	0.330722	0.643368	4.27073e-07	0.000418958
ENSG00000169727	GPS1	pearson	90	88	5.45501	0.5027	0.329949	0.642859	4.44316e-07	0.000435874
ENSG00000177728	KIAA0195	pearson	90	88	5.44461	0.502	0.329095	0.642297	4.64159e-07	0.00045534
ENSG00000181038	METTL23	pearson	90	88	5.44277	0.5018	0.328944	0.642197	4.67756e-07	0.000458868
ENSG00000240270	CTD-2561B21.1.1	pearson	90	88	5.44066	0.5017	0.32877	0.642082	4.71926e-07	0.000462959
ENSG00000068120	COASY	pearson	90	88	5.43579	0.5014	0.32837	0.641819	4.81661e-07	0.000472509
ENSG00000182687	GALR2	pearson	90	88	5.42043	0.5003	0.327104	0.640984	5.13721e-07	0.00050396
ENSG00000108309	RUNDC3A	pearson	90	88	5.36695	0.4966	0.322684	0.638064	6.42467e-07	0.00063026
ENSG00000171298	GAA	pearson	90	88	5.35757	0.4959	0.321906	0.637549	6.68103e-07	0.000655409
ENSG00000221496	U3	pearson	90	88	5.34677	0.4952	0.32101	0.636955	6.98862e-07	0.000685584
ENSG00000200127	Y_RNA	pearson	90	88	5.33561	0.4944	0.320082	0.63634	7.32109e-07	0.000718199
ENSG00000259623	RP11-156E6.1.1	pearson	90	88	5.31499	0.493	0.318365	0.635201	7.97649e-07	0.000782494
ENSG00000109065	NAT9	pearson	90	88	5.31066	0.4927	0.318004	0.634961	8.12148e-07	0.000796717
ENSG00000182628	SKA2	pearson	90	88	5.30884	0.4925	0.317853	0.634861	8.18277e-07	0.00080273
ENSG00000136463	TACO1	pearson	90	88	5.30687	0.4924	0.317688	0.634751	8.25009e-07	0.000809334
ENSG00000073969	NSF	pearson	90	88	5.28937	0.4912	0.316227	0.63378	8.87142e-07	0.000870287
ENSG00000125445	MRPS7	pearson	90	88	5.26929	0.4897	0.314547	0.632663	9.64089e-07	0.000945772
ENSG00000175906	ARL4D	pearson	90	88	5.26589	0.4895	0.314262	0.632473	9.7774e-07	0.000959162
ENSG00000251665	RP11-700H6.2.1	pearson	90	88	5.25821	0.489	0.313619	0.632045	1.00927e-06	0.00099009
ENSG00000131470	PSMC3IP	pearson	90	88	5.22827	0.4868	0.311104	0.630369	1.1421e-06	0.0011204
ENSG00000168610	STAT3	pearson	90	88	5.22573	0.4867	0.310891	0.630227	1.15409e-06	0.00113217
ENSG00000173757	STAT5B	pearson	90	88	5.20226	0.485	0.308914	0.628907	1.27121e-06	0.00124705
ENSG00000089558	KCNH4	pearson	90	88	5.20096	0.4849	0.308804	0.628833	1.27805e-06	0.00125376
ENSG00000171595	DNAI2	pearson	90	88	5.19565	0.4845	0.308356	0.628533	1.30628e-06	0.00128146
ENSG00000247011	RP11-700H6.1.1	pearson	90	88	5.18658	0.4839	0.307591	0.628022	1.35587e-06	0.00133011
ENSG00000011260	UTP18	pearson	90	88	5.18565	0.4838	0.307512	0.627969	1.36107e-06	0.00133521
ENSG00000126351	THRA	pearson	90	88	5.16145	0.4821	0.305465	0.626599	1.50316e-06	0.0014746
ENSG00000242398	AC018628.2	pearson	90	88	5.1573	0.4818	0.305114	0.626363	1.52891e-06	0.00149987
ENSG00000248278	RP11-463M16.4.1	pearson	90	88	5.15754	0.4818	0.305135	0.626377	1.52739e-06	0.00149837
ENSG00000153933	DGKE	pearson	90	88	5.15394	0.4815	0.304829	0.626173	1.55009e-06	0.00152064
ENSG00000161682	FAM171A2	pearson	90	88	5.1481	0.4811	0.304334	0.625841	1.58763e-06	0.00155746
ENSG00000013306	SLC25A39	pearson	90	88	5.10711	0.4782	0.300851	0.623503	1.87705e-06	0.00184138
ENSG00000179673	RPRML	pearson	90	88	5.08701	0.4767	0.299137	0.62235	2.03729e-06	0.00199858
ENSG00000141699	FAM134C	pearson	90	88	5.07766	0.476	0.298339	0.621813	2.11628e-06	0.00207607
ENSG00000157637	SLC38A10	pearson	90	88	5.07126	0.4756	0.297793	0.621445	2.17206e-06	0.00213079
ENSG00000198909	MAP3K3	pearson	90	88	5.0663	0.4752	0.297369	0.62116	2.21622e-06	0.00217412
ENSG00000169689	STRA13	pearson	90	88	5.06172	0.4749	0.296977	0.620896	2.25789e-06	0.00221499
ENSG00000185105	MYADML2	pearson	90	88	5.06273	0.4749	0.297064	0.620954	2.2486e-06	0.00220587
ENSG00000131095	GFAP	pearson	90	88	5.0415	0.4734	0.295246	0.619728	2.45084e-06	0.00240428
ENSG00000068137	PLEKHH3	pearson	90	88	5.03463	0.4729	0.294656	0.61933	2.52006e-06	0.00247218
ENSG00000008294	SPAG9	pearson	90	88	5.0309	0.4726	0.294337	0.619115	2.5584e-06	0.00250979
ENSG00000136490	LIMD2	pearson	90	88	5.01936	0.4718	0.293346	0.618445	2.6807e-06	0.00262977
ENSG00000161542	PRPSAP1	pearson	90	88	5.0168	0.4716	0.293126	0.618297	2.70862e-06	0.00265716
ENSG00000183034	OTOP2	pearson	90	88	5.01079	0.4712	0.292609	0.617948	2.77517e-06	0.00272245
ENSG00000108784	NAGLU	pearson	90	88	4.99866	0.4703	0.291566	0.617242	2.91449e-06	0.00285911
ENSG00000168256	NKIRAS2	pearson	90	88	4.99699	0.4701	0.291422	0.617145	2.93422e-06	0.00287847
ENSG00000234494	AC003665.1.1	pearson	90	88	4.96073	0.4675	0.288294	0.615026	3.39567e-06	0.00333115
ENSG00000167862	ICT1	pearson	90	88	4.95169	0.4668	0.287513	0.614496	3.5213e-06	0.00345439
ENSG00000108825	AARSD1	pearson	90	88	4.94838	0.4666	0.287227	0.614302	3.56831e-06	0.00350051
ENSG00000121104	FAM117A	pearson	90	88	4.92987	0.4652	0.285624	0.613214	3.84341e-06	0.00377039
ENSG00000033627	ATP6V0A1	pearson	90	88	4.91261	0.4639	0.284127	0.612196	4.1185e-06	0.00404025
ENSG00000168517	HEXIM2	pearson	90	88	4.91162	0.4638	0.284041	0.612138	4.1348e-06	0.00405624
ENSG00000141698	NT5C3L	pearson	90	88	4.90586	0.4634	0.283541	0.611797	4.23124e-06	0.00415084
ENSG00000260369	CTD-2526A2.2.1	pearson	90	88	4.88502	0.4619	0.281729	0.610564	4.59845e-06	0.00451108
ENSG00000214514	KRT42P	pearson	90	88	4.88448	0.4618	0.281682	0.610532	4.60833e-06	0.00452077
ENSG00000183684	ALYREF	pearson	90	88	4.88149	0.4616	0.281421	0.610354	4.6637e-06	0.00457509
ENSG00000237854	AC005332.1.1	pearson	90	88	4.87262	0.4609	0.280649	0.609828	4.8315e-06	0.0047397
ENSG00000141294	LRRC46	pearson	90	88	4.86813	0.4606	0.280258	0.609561	4.91872e-06	0.00482526
ENSG00000136485	DCAF7	pearson	90	88	4.86251	0.4602	0.279767	0.609226	5.03007e-06	0.0049345
ENSG00000261575	RP11-259G18.1.1	pearson	90	88	4.85912	0.4599	0.279472	0.609025	5.09834e-06	0.00500147
ENSG00000248895	RP11-463M16.5.1	pearson	90	88	4.85436	0.4596	0.279056	0.608741	5.19585e-06	0.00509713
ENSG00000141552	ANAPC11	pearson	90	88	4.83291	0.458	0.277182	0.607461	5.65794e-06	0.00555044
ENSG00000189050	RNFT1	pearson	90	88	4.83016	0.4578	0.276941	0.607296	5.72012e-06	0.00561143
ENSG00000200257	U6	pearson	90	88	4.82327	0.4573	0.276337	0.606883	5.87861e-06	0.00576692
ENSG00000169733	RFNG	pearson	90	88	4.82194	0.4572	0.276221	0.606804	5.90956e-06	0.00579728
ENSG00000221044	U3	pearson	90	88	4.8224	0.4572	0.276261	0.606831	5.89892e-06	0.00578684
ENSG00000006062	MAP3K14	pearson	90	88	4.80231	0.4557	0.274501	0.605626	6.38717e-06	0.00626581
ENSG00000184451	CCR10	pearson	90	88	4.79945	0.4555	0.27425	0.605454	6.45988e-06	0.00633714
ENSG00000213246	SUPT4H1	pearson	90	88	4.79298	0.455	0.273682	0.605066	6.62712e-06	0.0065012
ENSG00000231256	C17orf105	pearson	90	88	4.79189	0.4549	0.273586	0.605	6.6558e-06	0.00652934
ENSG00000108861	DUSP3	pearson	90	88	4.79078	0.4548	0.273489	0.604933	6.68495e-06	0.00655793
ENSG00000178607	ERN1	pearson	90	88	4.78892	0.4547	0.273325	0.604821	6.73445e-06	0.00660649
ENSG00000256929	AC067852.1	pearson	90	88	4.77618	0.4537	0.272205	0.604053	7.0817e-06	0.00694714
ENSG00000108479	GALK1	pearson	90	88	4.76896	0.4532	0.27157	0.603617	7.28611e-06	0.00714768
ENSG00000186665	C17orf58	pearson	90	88	4.75586	0.4522	0.270416	0.602825	7.67188e-06	0.00752611
ENSG00000188825	AC087650.1	pearson	90	88	4.73571	0.4507	0.268639	0.601604	8.30419e-06	0.00814641
ENSG00000068097	HEATR6	pearson	90	88	4.73463	0.4506	0.268544	0.601538	8.33951e-06	0.00818106
ENSG00000248714	RP11-1079K10.3.1	pearson	90	88	4.73082	0.4503	0.268207	0.601307	8.46517e-06	0.00830433
ENSG00000125319	C17orf53	pearson	90	88	4.7255	0.4499	0.267737	0.600983	8.64367e-06	0.00847944
ENSG00000136449	MYCBPAP	pearson	90	88	4.7204	0.4495	0.267286	0.600673	8.81859e-06	0.00865104
ENSG00000177885	GRB2	pearson	90	88	4.71642	0.4492	0.266934	0.60043	8.95717e-06	0.00878698
ENSG00000257073	AC011933.1	pearson	90	88	4.71642	0.4492	0.266934	0.60043	8.95717e-06	0.00878698
ENSG00000108773	KAT2A	pearson	90	88	4.70767	0.4485	0.26616	0.599897	9.26923e-06	0.00909311
ENSG00000108786	HSD17B1	pearson	90	88	4.69066	0.4472	0.264653	0.598858	9.90691e-06	0.00971868
ENSG00000169683	LRRC45	pearson	90	88	4.68016	0.4464	0.263721	0.598216	1.03218e-05	0.0101257
ENSG00000173818	ENDOV	pearson	90	88	4.66496	0.4453	0.262371	0.597284	1.09518e-05	0.0107438
ENSG00000246731	CTD-2514K5.2.1	pearson	90	88	4.6584	0.4448	0.261788	0.596881	1.12353e-05	0.0110219
ENSG00000212657	KRTAP16-1	pearson	90	88	4.64741	0.4439	0.26081	0.596205	1.1726e-05	0.0115032
ENSG00000225445	AC003102.3.1	pearson	90	88	4.64341	0.4436	0.260454	0.595958	1.19098e-05	0.0116835
ENSG00000170921	TANC2	pearson	90	88	4.64046	0.4434	0.260191	0.595777	1.2047e-05	0.0118181
ENSG00000170703	TTLL6	pearson	90	88	4.63735	0.4432	0.259914	0.595585	1.21936e-05	0.0119619
ENSG00000131746	TNS4	pearson	90	88	4.62025	0.4418	0.258389	0.594529	1.30301e-05	0.0127825
ENSG00000187775	DNAH17	pearson	90	88	4.62003	0.4418	0.258369	0.594515	1.30412e-05	0.0127934
ENSG00000227036	AC007639.1.1	pearson	90	88	4.61069	0.4411	0.257536	0.593938	1.35214e-05	0.0132645
ENSG00000182676	PPP1R27	pearson	90	88	4.57785	0.4386	0.254598	0.591899	1.53512e-05	0.0150595
ENSG00000129673	AANAT	pearson	90	88	4.57555	0.4384	0.254391	0.591755	1.54881e-05	0.0151939
ENSG00000243201	TRNAU3	pearson	90	88	4.56564	0.4376	0.253503	0.591138	1.60908e-05	0.0157851
ENSG00000168597	C17orf65	pearson	90	88	4.56035	0.4372	0.253028	0.590808	1.64222e-05	0.0161102
ENSG00000073670	ADAM11	pearson	90	88	4.54674	0.4362	0.251807	0.589958	1.73045e-05	0.0169757
ENSG00000181013	C17orf47	pearson	90	88	4.54481	0.436	0.251633	0.589837	1.74332e-05	0.017102
ENSG00000068489	PRR11	pearson	90	88	4.54348	0.4359	0.251513	0.589754	1.75227e-05	0.0171898
ENSG00000005961	ITGA2B	pearson	90	88	4.54276	0.4358	0.251449	0.589709	1.75712e-05	0.0172373
ENSG00000186860	KRTAP17-1	pearson	90	88	4.53883	0.4355	0.251096	0.589463	1.78379e-05	0.017499
ENSG00000161509	GRIN2C	pearson	90	88	4.53411	0.4352	0.250671	0.589167	1.81646e-05	0.0178194
ENSG00000186919	ZACN	pearson	90	88	4.5342	0.4352	0.25068	0.589173	1.81577e-05	0.0178127
ENSG00000108439	PNPO	pearson	90	88	4.48489	0.4313	0.246235	0.586071	2.19276e-05	0.021511
ENSG00000253347	CTD-2026D20.2.1	pearson	90	88	4.47739	0.4307	0.245557	0.585598	2.25635e-05	0.0221348
ENSG00000161594	KLHL10	pearson	90	88	4.47608	0.4306	0.245438	0.585514	2.26768e-05	0.022246
ENSG00000133195	SLC39A11	pearson	90	88	4.471	0.4302	0.244979	0.585193	2.31196e-05	0.0226803
ENSG00000175175	PPM1E	pearson	90	88	4.44773	0.4284	0.242872	0.583718	2.52584e-05	0.0247785
ENSG00000087191	PSMC5	pearson	90	88	4.44325	0.4281	0.242466	0.583433	2.56918e-05	0.0252037
ENSG00000141522	ARHGDIA	pearson	90	88	4.4411	0.4279	0.242271	0.583297	2.5902e-05	0.0254098
ENSG00000108352	RAPGEFL1	pearson	90	88	4.43428	0.4274	0.241652	0.582863	2.65807e-05	0.0260756
ENSG00000250107	RP11-94C24.10.1	pearson	90	88	4.40996	0.4254	0.239443	0.581313	2.91434e-05	0.0285897
ENSG00000237627	THA1P	pearson	90	88	4.40013	0.4247	0.238548	0.580684	3.02458e-05	0.0296712
ENSG00000173838	2010-03-01	pearson	90	88	4.393	0.4241	0.237899	0.580228	3.10702e-05	0.0304799
ENSG00000169696	ASPSCR1	pearson	90	88	4.39166	0.424	0.237777	0.580142	3.1228e-05	0.0306347
ENSG00000233483	AC138150.3.1	pearson	90	88	4.38798	0.4237	0.237442	0.579906	3.16642e-05	0.0310626
ENSG00000108469	RECQL5	pearson	90	88	4.34018	0.4199	0.233078	0.576832	3.78923e-05	0.0371723
ENSG00000178932	AC087289.1	pearson	90	88	4.32386	0.4186	0.231583	0.575777	4.02789e-05	0.0395136
ENSG00000260248	RP11-143K11.1.1	pearson	90	88	4.31793	0.4181	0.23104	0.575393	4.118e-05	0.0403976
ENSG00000154920	EME1	pearson	90	88	4.3114	0.4176	0.230441	0.57497	4.2197e-05	0.0413952
ENSG00000167100	SAMD14	pearson	90	88	4.29963	0.4167	0.229361	0.574206	4.40901e-05	0.0432524
ENSG00000153982	GDPD1	pearson	90	88	4.28317	0.4153	0.227849	0.573136	4.68746e-05	0.0459839
ENSG00000172992	DCAKD	pearson	90	88	4.27197	0.4144	0.226818	0.572405	4.88667e-05	0.0479383
ENSG00000167900	TK1	pearson	90	88	4.26212	0.4137	0.225912	0.571762	5.06852e-05	0.0497222
