# Supplementary material for: An ALYREF-MYCN coactivator complex drives neuroblastoma tumorigenesis through effects on USP3 and MYCN stability
Source: Nat Commun. 2021 Mar 25;12:1881. doi: 10.1038/s41467-021-22143-x (PMC7994381; doi:10.1038/s41467-021-22143-x)
Supplement: Supplementary file 7 — Source Data [file 41467_2021_22143_MOESM7_ESM.xlsx]

## Sheet: Figure 1
Figure 1a										Figure 1b						Figure 1c						Figure 1e								Figure 1f					Figure 1g					Figure 1h							Figure 1i
	Frequency of segmental copy number calls										Kpalna Meier survival curve						Kpalna Meier survival curve						Scores of the 1044 genes according to genomic location,genomic distances in megabases								ALYREF expression in diploid vs gain					ALYREF expression in Non-Amp vs Amp					Kaplan Meier							MYCN and ALYREF expression correlation gain vs diploid
	Genomic Bin #	Chromosome	Start (bp)	End (bp)	Region length (bp)	Loss frequency (%)	Diploid frequency (%)	Gain frequency (%)			Patient ID	Overall Survival Time (months)	Overall Survival Event (0 = alive, 1 = dead)	Sub-group			Patient ID	Overall Survival Time (months)	Overall Survival Event (0 = alive, 1 = dead)	Sub-group			Ensembl Gene ID	Gene Symbol	Chromosome	Start (bp)	End (bp)	Criterion Score			Patient ID	17q21ter status	ALYREF_ENSG00000183684 expression (log2(DeSeq2 normalised counts)			Patient ID	MYCN amplification status	ALYREF_ENSG00000183684 expression (log2(DeSeq2 normalised counts)			Patient ID	Overall Survival Time (months)	Overall Survival Event (0 = alive, 1 = dead)	ALYREF_ENSG00000183684 expression (log2(DeSeq2 normalised counts)	Sub-Group			Patient ID	ALYREF copy number
	1	chr17	1	10000	10000	5.14706	75.7353	19.1176			PAIVZR	26.2333	1	Diploid			PAIVZR	26.2333	1	Diploid_MA			ENSG00000183684	ALYREF	chr17	79845712	79849462	5			PAKZRH	Diploid	13.0697			PALEVG	Amplified	13.5574			PALWVJ	26.7667	1	14.0236	High ALYREF			PARACM	3
	2	chr17	10001	20000	10000	5.14706	75.7353	19.1176			PAIXFZ	65.1667	0	Diploid			PAPCTS	87.8667	1	Diploid_MA			ENSG00000154920	EME1	chr17	48450580	48458820	4			PALNVP	Diploid	12.4862			PALKUC	Amplified	13.988			PALETP	8.36667	1	13.9316	High ALYREF			PANLET	4
	3	chr17	20001	30000	10000	5.14706	76.4706	18.3824			PAKZRH	111.367	0	Diploid			PAPSEI	68.5333	1	Diploid_MA			ENSG00000011143	MKS1	chr17	56282798	56296966	4			PALXTB	Diploid	13.0372			PALZZV	Amplified	13.6611			PALIIN	46.5	1	13.2238	High ALYREF			PAPKXS	5
	4	chr17	30001	40000	10000	5.14706	76.4706	18.3824			PALKXJ	21.2333	0	Diploid			PAPTFZ	25.9667	1	Diploid_MA			ENSG00000136492	BRIP1	chr17	59759984	59940755	4			PANRVJ	Diploid	11.6287			PAMBMJ	Amplified	12.6929			PALKUC	146.633	0	13.988	High ALYREF			PAPTAN	5
	5	chr17	40001	50000	10000	5.14706	76.4706	18.3824			PALNVP	155.5	0	Diploid			PAPTLY	98.5	0	Diploid_MA			ENSG00000221462	SNORA76	chr17	62223696	62223831	4			PAPCTS	Diploid	13.1699			PAMEZH	Amplified	13.8036			PALUYS	42.8	1	13.8792	High ALYREF			PAPUWY	3
	6	chr17	50001	60000	10000	5.14706	76.4706	18.3824			PALXTB	154.033	0	Diploid			PAPTMM	106.2	0	Diploid_MA			ENSG00000167900	TK1	chr17	76170159	76183314	4			PAPEAV	Diploid	14.8615			PAMMXF	Amplified	14.21			PALZZV	64.4667	0	13.6611	High ALYREF			PAPVFD	5
	7	chr17	60001	70000	10000	5.14706	75.7353	19.1176			PANRVJ	124.067	0	Diploid			PAPUNH	98.6	0	Diploid_MA			ENSG00000094804	CDC6	chr17	38443884	38459171	3			PAPICY	Diploid	12.5359			PAMZGT	Amplified	14.376			PAMEZH	11	1	13.8036	High ALYREF			PAPVXS	4
	8	chr17	70001	80000	10000	5.14706	75.7353	19.1176			PAPCTS	87.8667	1	Diploid			PAPUTN	9.46667	1	Diploid_MA			ENSG00000141696	LEPREL4	chr17	39958198	39968855	3			PAPTDH	Diploid	12.7409			PAMZMG	Amplified	14.3826			PAMMXF	6.56667	1	14.21	High ALYREF			PARACS	4
	9	chr17	80001	90000	10000	5.14706	75.7353	19.1176			PAPEAV	115.4	0	Diploid			PAPZYP	79.5333	0	Diploid_MA			ENSG00000089558	KCNH4	chr17	40308909	40333296	3			PAPTFZ	Diploid	13.0907			PANJLH	Amplified	11.6948			PAMVRA	81.1	1	14.586	High ALYREF			PARAMT	4
	10	chr17	90001	100000	10000	5.14706	75.7353	19.1176			PAPICY	6.83333	0	Diploid			PAPZYZ	40.3	0	Diploid_MA			ENSG00000108786	HSD17B1	chr17	40703983	40707857	3			PAPUAR	Diploid	13.0673			PANUKV	Amplified	13.9036			PAMZMG	25.4333	1	14.3826	High ALYREF			PARBGP	4
	11	chr17	100001	110000	10000	5.14706	75	19.8529			PAPSEI	68.5333	1	Diploid			PARDYU	37.2	1	Diploid_MA			ENSG00000131462	TUBG1	chr17	40761357	40767254	3			PAPUNH	Diploid	13.5478			PAPBJE	Amplified	13.9018			PANUKV	13.4667	1	13.9036	High ALYREF			PARFWB	4
	12	chr17	110001	120000	10000	5.14706	75	19.8529			PAPTDH	108.8	0	Diploid			PARETE	8.7	1	Diploid_MA			ENSG00000012048	BRCA1	chr17	41196311	41322290	3			PAPVEB	Diploid	14.9832			PAPCTS	Amplified	13.0464			PANYGR	9.43333	1	14.0033	High ALYREF			PARDCK	4
	13	chr17	120001	130000	10000	5.14706	75	19.8529			PAPTFZ	25.9667	1	Diploid			PARIKF	93.6667	0	Diploid_MA			ENSG00000198496	NBR2	chr17	41277608	41305688	3			PAPVRN	Diploid	12.4066			PAPEFE	Amplified	12.454			PAIVHE	53.5	1	13.0717	High ALYREF			PARKGJ	6
	14	chr17	130001	140000	10000	5.14706	75	19.8529			PAPTLY	98.5	0	Diploid			PARNEE	10.6	1	Diploid_MA			ENSG00000261514	RP11-527L4.2.1	chr17	42015730	42016327	3			PAPZYP	Diploid	13.8228			PAPKWN	Amplified	12.9484			PAITEG	27.0667	1	13.0631	High ALYREF			PARYNK	4
	15	chr17	140001	150000	10000	5.14706	75	19.8529			PAPTMM	106.2	0	Diploid			PARNTS	68.7333	0	Diploid_MA			ENSG00000125319	C17orf53	chr17	42219273	42239844	3			PAPZYZ	Diploid	13.4219			PAPTFZ	Amplified	12.9701			PAITCI	10.8	1	13.6254	High ALYREF			PASGUT	4
	16	chr17	150001	160000	10000	5.14706	75	19.8529			PAPUAR	102.167	0	Diploid			PARSRJ	86.5667	0	Diploid_MA			ENSG00000182963	GJC1	chr17	42875815	42908179	3			PARBAJ	Diploid	11.3749			PAPTLV	Amplified	13.58			PALTEG	18.3667	1	14.204	High ALYREF			PASNZU	4
	17	chr17	160001	170000	10000	5.14706	75	19.8529			PAPUNH	98.6	0	Diploid			PASHFA	11.1	1	Diploid_MA			ENSG00000186185	KIF18B	chr17	43003359	43025082	3			PARDIW	Diploid	13.1356			PAPUNH	Amplified	13.4187			PAMZGT	127.433	0	14.376	High ALYREF			PASRFS	4
	18	chr17	170001	180000	10000	5.14706	75	19.8529			PAPUTN	9.46667	1	Diploid			PASJZC	69.4333	0	Diploid_MA			ENSG00000179673	RPRML	chr17	45055522	45056614	3			PARFRE	Diploid	13.1682			PAPZYP	Amplified	13.6962			PANBMJ	125.867	1	13.3206	High ALYREF			PASTCN	4
	19	chr17	180001	190000	10000	5.14706	75	19.8529			PAPVEB	40.3667	1	Diploid			PASSRN	74.2333	0	Diploid_MA			ENSG00000159210	SNF8	chr17	47006677	47022479	3			PARJVP	Diploid	12.2088			PAPZYZ	Amplified	13.2756			PAIPGU	14.5333	1	14.0007	High ALYREF			PASTKC	4
	20	chr17	190001	200000	10000	5.14706	75	19.8529			PAPVRN	96.3	0	Diploid			PASVRU	14.6667	1	Diploid_MA			ENSG00000108829	LRRC59	chr17	48458598	48474914	3			PARNNC	Diploid	11.9697			PASHFA	Amplified	14.2997			PALEVG	164.933	0	13.5574	High ALYREF			PASUCB	3
	21	chr17	200001	210000	10000	5.14706	75	19.8529			PAPWUC	106.2	0	Diploid			PASXRG	58.3	0	Diploid_MA			ENSG00000239672	NME1	chr17	49230896	49239789	3			PARZCJ	Diploid	12.382			PASJZC	Amplified	11.6761			PANRHJ	13.8667	1	13.3521	High ALYREF			PASUYG	5
	22	chr17	210001	220000	10000	5.14706	75	19.8529			PAPZYP	79.5333	0	Diploid			PATFXV	9.86667	1	Diploid_MA			ENSG00000011052	NME2	chr17	49230919	49249108	3			PARZIP	Diploid	12.5404			PASNZU	Amplified	13.7481			PAPUEB	92.4	0	13.2751	High ALYREF			PASWVY	4
	23	chr17	220001	230000	10000	5.14706	75	19.8529			PAPZYZ	40.3	0	Diploid			PAIXFZ	65.1667	0	Diploid_MNA			ENSG00000243678	NME1-NME2	chr17	49230950	49249105	3			PASCFC	Diploid	12.2329			PASSRN	Amplified	11.955			PAPUNH	98.6	0	13.4187	High ALYREF			PASXHE	5
	24	chr17	230001	240000	10000	5.14706	75	19.8529			PARAHE	74.4	1	Diploid			PAKZRH	111.367	0	Diploid_MNA			ENSG00000121057	AKAP1	chr17	55162550	55198710	3			PASCTR	Diploid	12.5578			PASVRU	Amplified	13.7924			PAPZYP	79.5333	0	13.6962	High ALYREF			PATBMM	3
	25	chr17	240001	250000	10000	5.14706	75	19.8529			PARBAJ	104.067	0	Diploid			PALKXJ	21.2333	0	Diploid_MNA			ENSG00000108384	RAD51C	chr17	56769933	56811703	3			PASEGA	Diploid	13.8289			PASWFB	Amplified	13.3646			PANLET	40.4	1	13.3528	High ALYREF			PATEPF	4
	26	chr17	250001	260000	10000	5.14706	75	19.8529			PARCWT	84.0667	1	Diploid			PALNVP	155.5	0	Diploid_MNA			ENSG00000068489	PRR11	chr17	57233100	57279924	3			PASFGG	Diploid	13.5818			PASWYR	Amplified	13.2611			PAPBJE	115.567	0	13.9018	High ALYREF			PATESI	4
	27	chr17	260001	270000	10000	5.14706	75	19.8529			PARDIW	94.3	0	Diploid			PALXTB	154.033	0	Diploid_MNA			ENSG00000087995	METTL2A	chr17	60501245	60527454	3			PASFIC	Diploid	11.8193			PASXIE	Amplified	13.9704			PAPKXS	79.4667	1	13.13	High ALYREF			PATGLU	4
	28	chr17	270001	280000	10000	5.14706	75	19.8529			PARDYU	37.2	1	Diploid			PANRVJ	124.067	0	Diploid_MNA			ENSG00000108588	CCDC47	chr17	61822610	61851088	3			PASHFA	Diploid	14.4201			PASXRG	Amplified	13.8694			PAPTAN	68.4667	0	13.2235	High ALYREF			PATHVK	5
	29	chr17	280001	290000	10000	5.14706	75	19.8529			PAREGK	101.5	0	Diploid			PAPEAV	115.4	0	Diploid_MNA			ENSG00000133195	SLC39A11	chr17	70642085	71088853	3			PASJZC	Diploid	11.7988			PASZPI	Amplified	13.5843			PAPUWY	36.7333	1	13.4406	High ALYREF			PAPTLV	4
	30	chr17	290001	300000	10000	5.14706	75	19.8529			PARETE	8.7	1	Diploid			PAPICY	6.83333	0	Diploid_MNA			ENSG00000171595	DNAI2	chr17	72270385	72311022	3			PASMDM	Diploid	11.8849			PATDWN	Amplified	12.4904			PAPVXS	7.46667	1	13.6279	High ALYREF			PARZHA	4
	31	chr17	300001	310000	10000	5.14706	75	19.8529			PARFRE	81.7	0	Diploid			PAPTDH	108.8	0	Diploid_MNA			ENSG00000182040	USH1G	chr17	72912175	72919351	3			PASNML	Diploid	12.2404			PATDXG	Amplified	14.1946			PAPZYZ	40.3	0	13.2756	High ALYREF			PASGAP	3
	32	chr17	310001	320000	10000	5.14706	75	19.8529			PARHYL	91.3	0	Diploid			PAPUAR	102.167	0	Diploid_MNA			ENSG00000182173	TSEN54	chr17	73511787	73520820	3			PASNPG	Diploid	12.7573			PATESI	Amplified	14.2896			PARACS	44.2667	0	13.1198	High ALYREF			PARHAM	4
	33	chr17	320001	330000	10000	5.14706	75	19.8529			PARIKF	93.6667	0	Diploid			PAPVEB	40.3667	1	Diploid_MNA			ENSG00000129654	FOXJ1	chr17	74132424	74137380	3			PASPBZ	Diploid	12.2501			PATFXV	Amplified	13.607			PARAMT	16.4333	1	13.1407	High ALYREF			PASYPX	4
	34	chr17	330001	340000	10000	5.14706	75	19.8529			PARJVP	68.8	0	Diploid			PAPVRN	96.3	0	Diploid_MNA			ENSG00000163597	AC090699.1.1	chr17	74553851	74561430	3			PASPER	Diploid	12.3533			PAIFXV	Not Amplified	12.8473			PARFWB	61.2	1	13.6764	High ALYREF			PASWYR	4
	35	chr17	340001	350000	10000	5.14706	75	19.8529			PARNCW	32.4	1	Diploid			PAPWUC	106.2	0	Diploid_MNA			ENSG00000200185	SNORD1C	chr17	74554872	74554950	3			PASSRN	Diploid	12.0826			PAIPGU	Not Amplified	14.0007			PARKGJ	54.5333	1	14.1599	High ALYREF			PASXIE	4
	36	chr17	350001	360000	10000	5.14706	75	19.8529			PARNEE	10.6	1	Diploid			PARAHE	74.4	1	Diploid_MNA			ENSG00000204283	AC015804.1	chr17	75875108	75878659	3			PASSRS	Diploid	12.6409			PAISNS	Not Amplified	14.8048			PARSBI	58.1	1	13.2243	High ALYREF			PAMNLH	4
	37	chr17	360001	370000	10000	5.14706	75	19.8529			PARNNC	87.0333	0	Diploid			PARBAJ	104.067	0	Diploid_MNA			ENSG00000237627	THA1P	chr17	76244573	76250497	3			PASSWW	Diploid	12.477			PAITCI	Not Amplified	13.6254			PARVLK	29.1667	1	13.053	High ALYREF			PANNMS	4
	38	chr17	370001	380000	10000	5.14706	75	19.8529			PARNTS	68.7333	0	Diploid			PARCWT	84.0667	1	Diploid_MNA			ENSG00000229070	AC111170.2.1	chr17	75440785	75443249	3			PASUML	Diploid	12.3589			PAITEG	Not Amplified	13.0631			PARYNK	78.3667	0	13.6808	High ALYREF			PAISNS	5
	39	chr17	380001	390000	10000	5.14706	75	19.8529			PARSEA	88.0667	0	Diploid			PARDIW	94.3	0	Diploid_MNA			ENSG00000141543	EIF4A3	chr17	78109012	78120982	3			PASVRU	Diploid	13.936			PAIVHE	Not Amplified	13.0717			PASEGA	26.9667	1	13.7295	High ALYREF			PASNEF	4
	40	chr17	390001	400000	10000	5.14706	75	19.8529			PARSRJ	86.5667	0	Diploid			PAREGK	101.5	0	Diploid_MNA			ENSG00000260369	CTD-2526A2.2.1	chr17	78427534	78428529	3			PASXRG	Diploid	13.9924			PAIXIF	Not Amplified	13.0129			PASFGG	23.3333	1	13.4662	High ALYREF			PASWIJ	4
	41	chr17	400001	410000	10000	5.14706	75	19.8529			PARXLM	25.0667	1	Diploid			PARFRE	81.7	0	Diploid_MNA			ENSG00000185298	CCDC137	chr17	79633760	79640937	3			PASZKE	Diploid	12.3592			PAKYZS	Not Amplified	11.6923			PASMNT	56.5333	1	13.6961	High ALYREF			PAPUAR	3
	42	chr17	410001	420000	10000	5.14706	75	19.8529			PARZCJ	81.1667	0	Diploid			PARHYL	91.3	0	Diploid_MNA			ENSG00000141552	ANAPC11	chr17	79849598	79858363	3			PATAYJ	Diploid	12.2758			PAKZRH	Not Amplified	12.9283			PASNZU	56.4	1	13.7481	High ALYREF			PAPUNH	3
	43	chr17	420001	430000	10000	5.14706	75	19.8529			PARZIP	83.7	0	Diploid			PARJVP	68.8	0	Diploid_MNA			ENSG00000183010	PYCR1	chr17	79890268	79895161	3			PATCFL	Diploid	13.4693			PALBFW	Not Amplified	12.2702			PASTCN	34.4333	1	13.5024	High ALYREF			PAPZYP	3
	44	chr17	430001	440000	10000	5.14706	75	19.8529			PASAZJ	78.8333	0	Diploid			PARNCW	32.4	1	Diploid_MNA			ENSG00000169683	LRRC45	chr17	79981279	79989024	3			PATDXC	Diploid	13.7774			PALCBW	Not Amplified	12.135			PASUCB	65.8667	0	13.2356	High ALYREF			PANRVJ	3
	45	chr17	440001	450000	10000	5.14706	75	19.8529			PASCFC	84.0667	0	Diploid			PARNNC	87.0333	0	Diploid_MNA			ENSG00000169710	FASN	chr17	80036214	80056106	3			PATFCY	Diploid	13.1317			PALETP	Not Amplified	13.9316			PASUYG	73.1	0	14.1146	High ALYREF			PAPCTS	3
	46	chr17	450001	460000	10000	5.14706	75	19.8529			PASCTR	77.5	0	Diploid			PARSEA	88.0667	0	Diploid_MNA			ENSG00000141568	FOXK2	chr17	80477588	80562483	3			PATFXV	Diploid	13.7397			PALIIN	Not Amplified	13.2238			PASVRU	14.6667	1	13.7924	High ALYREF			PAPZYZ	3
	47	chr17	460001	470000	10000	5.14706	75	19.8529			PASEGA	26.9667	1	Diploid			PARXLM	25.0667	1	Diploid_MNA			ENSG00000131746	TNS4	chr17	38632079	38657854	2			PATGJU	Diploid	11.3705			PALNVP	Not Amplified	12.3285			PASWFB	2.9	1	13.3646	High ALYREF			PARDIW	3
	48	chr17	470001	480000	10000	5.14706	75	19.8529			PASFGG	23.3333	1	Diploid			PARZCJ	81.1667	0	Diploid_MNA			ENSG00000131747	TOP2A	chr17	38544767	38574408	2			PATHKB	Diploid	13.0123			PALTEG	Not Amplified	14.204			PASWVY	63.9333	0	13.2845	High ALYREF			PARZIP	3
	49	chr17	480001	490000	10000	5.14706	75	19.8529			PASFIC	71.7333	0	Diploid			PARZIP	83.7	0	Diploid_MNA			ENSG00000186860	KRTAP17-1	chr17	39471172	39471947	2			PATYIL	Diploid	12.5073			PALUYS	Not Amplified	13.8792			PASXGP	63.2667	0	13.0814	High ALYREF			PASEGA	3
	50	chr17	490001	500000	10000	5.14706	75	19.8529			PASHFA	11.1	1	Diploid			PASAZJ	78.8333	0	Diploid_MNA			ENSG00000186395	KRT10	chr17	38974368	38978847	2			PAUDDK	Diploid	12.8045			PALVKK	Not Amplified	11.8279			PASXHE	69.9333	0	13.4955	High ALYREF			PASFGG	3
	51	chr17	500001	510000	10000	5.14706	75	19.8529			PASJZC	69.4333	0	Diploid			PASCFC	84.0667	0	Diploid_MNA			ENSG00000197723	HSPB9	chr17	40274755	40275371	2			PAISNS	Gain	14.9228			PALWVJ	Not Amplified	14.0236			PASZPI	33.8	1	13.5843	High ALYREF			PASPER	3
	52	chr17	510001	520000	10000	5.14706	75	19.8529			PASMDM	44.1333	0	Diploid			PASCTR	77.5	0	Diploid_MNA			ENSG00000068120	COASY	chr17	40714091	40718295	2			PAMNLH	Gain	13.8146			PALXTB	Not Amplified	12.9008			PATBMM	25.6	0	13.7634	High ALYREF			PASSRS	3
	53	chr17	520001	530000	10000	5.14706	75	19.8529			PASNML	72.8333	0	Diploid			PASEGA	26.9667	1	Diploid_MNA			ENSG00000131470	PSMC3IP	chr17	40724328	40729747	2			PANLET	Gain	13.4589			PAMNLH	Not Amplified	13.6448			PATDXG	68.4	0	14.1946	High ALYREF			PASVRU	3
	54	chr17	530001	540000	10000	5.14706	75	19.8529			PASNPG	75.8	0	Diploid			PASFGG	23.3333	1	Diploid_MNA			ENSG00000184451	CCR10	chr17	40830906	40833861	2			PANNMS	Gain	13.8427			PAMVRA	Not Amplified	14.586			PATEPF	10.1333	1	13.5314	High ALYREF			PATFCY	2
	55	chr17	540001	550000	10000	5.14706	75	19.8529			PASPBZ	78.2333	0	Diploid			PASFIC	71.7333	0	Diploid_MNA			ENSG00000037042	TUBG2	chr17	40811265	40819021	2			PAPKXS	Gain	13.24			PAMYCE	Not Amplified	12.4441			PATESI	31.9333	1	14.2896	High ALYREF			PATFXV	3
	56	chr17	550001	560000	10000	5.14706	75	19.8529			PASPER	69.5667	0	Diploid			PASMDM	44.1333	0	Diploid_MNA			ENSG00000214578	HMGN2P42	chr17	40904897	40905817	2			PAPTAN	Gain	13.3531			PANBJH	Not Amplified	13.0175			PATFXV	9.86667	1	13.607	High ALYREF			PAPTFZ	3
	57	chr17	560001	570000	10000	5.14706	75	19.8529			PASREY	77.7333	0	Diploid			PASNML	72.8333	0	Diploid_MNA			ENSG00000197291	AC100793.1	chr17	40905950	40913275	2			PAPTLV	Gain	13.7039			PANBMJ	Not Amplified	13.3206			PATGLU	44.3333	1	14.0689	High ALYREF			PAPVRN	3
	58	chr17	570001	580000	10000	5.14706	75	19.8529			PASSRN	74.2333	0	Diploid			PASNPG	75.8	0	Diploid_MNA			ENSG00000131477	RAMP2	chr17	40913211	40915055	2			PAPUWY	Gain	13.5628			PANBSP	Not Amplified	12.1755			PATHVK	60.2333	0	13.4325	High ALYREF			PAKZRH	2
	59	chr17	580001	590000	10000	5.14706	75	19.8529			PASSRS	43.9667	1	Diploid			PASPBZ	78.2333	0	Diploid_MNA			ENSG00000131467	PSME3	chr17	40976442	40995775	2			PAPVFD	Gain	12.9551			PANGXK	Not Amplified	11.9188			PATINJ	27.4	1	13.1124	High ALYREF			PAPICY	3
	60	chr17	590001	600000	10000	5.14706	75	19.8529			PASSWW	69.8333	0	Diploid			PASPER	69.5667	0	Diploid_MNA			ENSG00000200127	Y_RNA	chr17	41149932	41150024	2			PAPVXS	Gain	13.7457			PANKFE	Not Amplified	11.3981			PAPLSD	46.1	1	13.7548	High ALYREF			PAPTDH	3
	61	chr17	600001	610000	10000	5.14706	75	19.8529			PASUML	0.666667	1	Diploid			PASREY	77.7333	0	Diploid_MNA			ENSG00000198863	RUNDC1	chr17	41132581	41145707	2			PARACM	Gain	12.4173			PANLET	Not Amplified	13.3528			PAPTLV	19.1667	1	13.58	High ALYREF			PARFRE	3
	62	chr17	610001	620000	10000	5.14706	75	19.8529			PASVRU	14.6667	1	Diploid			PASSRS	43.9667	1	Diploid_MNA			ENSG00000108825	AARSD1	chr17	41102542	41132545	2			PARACS	Gain	13.2367			PANNMS	Not Amplified	13.7089			PARFRE	81.7	0	13.0496	High ALYREF			PARJVP	3
	63	chr17	620001	630000	10000	5.14706	75	19.8529			PASXRG	58.3	0	Diploid			PASSWW	69.8333	0	Diploid_MNA			ENSG00000243582	AC087650.2	chr17	41445275	41445450	2			PARAMT	Gain	13.2538			PANRHJ	Not Amplified	13.3521			PARZHA	82.9667	0	13.3588	High ALYREF			PARNNC	3
	64	chr17	630001	640000	10000	5.14706	75	19.8529			PASYLD	9.2	1	Diploid			PASUML	0.666667	1	Diploid_MNA			ENSG00000175906	ARL4D	chr17	41476352	41478503	2			PARBGP	Gain	12.7254			PANRRW	Not Amplified	12.1375			PASHFA	11.1	1	14.2997	High ALYREF			PASCFC	3
	65	chr17	640001	650000	10000	5.14706	75	19.8529			PASZKE	0.266667	1	Diploid			PASYLD	9.2	1	Diploid_MNA			ENSG00000161647	MPP3	chr17	41878166	41910538	2			PARDCK	Gain	12.6219			PANRVJ	Not Amplified	11.4888			PASYPX	73.8333	0	14.4853	High ALYREF			PASCTR	2
	66	chr17	650001	660000	10000	5.14706	75	19.8529			PATAYJ	58.1333	0	Diploid			PASZKE	0.266667	1	Diploid_MNA			ENSG00000221044	U3	chr17	42102388	42102591	2			PARFWB	Gain	13.7931			PANSBN	Not Amplified	11.8456			PAPVEB	40.3667	1	14.8178	High ALYREF			PASFIC	2
	67	chr17	660001	670000	10000	5.14706	75	19.8529			PATCFL	70.8333	0	Diploid			PATAYJ	58.1333	0	Diploid_MNA			ENSG00000108852	MPP2	chr17	41952724	41987068	2			PARHAM	Gain	12.3443			PANUIF	Not Amplified	12.7849			PASWYR	63.1	0	13.2611	High ALYREF			PASJZC	3
	68	chr17	670001	680000	10000	5.14706	75	19.8529			PATDXC	30.5333	1	Diploid			PATCFL	70.8333	0	Diploid_MNA			ENSG00000221496	U3	chr17	42381381	42381570	2			PARKGJ	Gain	14.2921			PANWRR	Not Amplified	12.0636			PASXIE	70.7667	0	13.9704	High ALYREF			PASMDM	3
	69	chr17	680001	690000	10000	5.14706	75	19.8529			PATFCY	26.2333	1	Diploid			PATDXC	30.5333	1	Diploid_MNA			ENSG00000225445	AC003102.3.1	chr17	42384667	42392683	2			PARYNK	Gain	13.7971			PANXJL	Not Amplified	12.6118			PAMNLH	27.9	1	13.6448	High ALYREF			PASNML	2
	70	chr17	690001	700000	10000	5.14706	75	19.8529			PATFXV	9.86667	1	Diploid			PATFCY	26.2333	1	Diploid_MNA			ENSG00000005961	ITGA2B	chr17	42449549	42466873	2			PARZHA	Gain	13.4914			PANYGR	Not Amplified	14.0033			PANNMS	116.967	0	13.7089	High ALYREF			PASPBZ	2
	71	chr17	700001	710000	10000	5.14706	75	19.8529			PATGJU	40.6333	0	Diploid			PATGJU	40.6333	0	Diploid_MNA			ENSG00000161692	DBF4B	chr17	42785975	42829632	2			PASGAP	Gain	13.0078			PANZPV	Not Amplified	12.1912			PAPEAV	115.4	0	14.7102	High ALYREF			PASSWW	2
	72	chr17	710001	720000	10000	5.14706	75	19.8529			PATHKB	66.6	0	Diploid			PATHKB	66.6	0	Diploid_MNA			ENSG00000073670	ADAM11	chr17	42836567	42859214	2			PASGUT	Gain	12.6853			PANZRV	Not Amplified	12.1073			PAISNS	14.0333	1	14.8048	High ALYREF			PASUML	3
	73	chr17	720001	730000	10000	5.14706	75	19.8529			PATNKP	51.6333	1	Diploid			PATNKP	51.6333	1	Diploid_MNA			ENSG00000131095	GFAP	chr17	42982992	42992914	2			PASNEF	Gain	13.8404			PANZVU	Not Amplified	11.8507			PASNEF	73.7667	0	13.7231	High ALYREF			PASZKE	3
	74	chr17	730001	740000	10000	5.14706	75	19.8529			PATYIL	16.0333	1	Diploid			PATYIL	16.0333	1	Diploid_MNA			ENSG00000233483	AC138150.3.1	chr17	43324750	43328496	2			PASNZU	Gain	13.8684			PAPBGH	Not Amplified	12.3889			PASWIJ	64.6667	0	13.1877	High ALYREF			PATAYJ	2
	75	chr17	740001	750000	10000	5.14706	75	19.8529			PAUDDK	50.9333	0	Diploid			PAUDDK	50.9333	0	Diploid_MNA			ENSG00000184922	FMNL1	chr17	43299291	43324681	2			PASRFS	Gain	12.6225			PAPBZI	Not Amplified	12.8971			PASXRG	58.3	0	13.8694	High ALYREF			PATGJU	3
	76	chr17	750001	760000	10000	5.14706	75	19.8529			PAISNS	14.0333	1	Gain			PAPTIP	49.7333	1	Gain_MA			ENSG00000233175	AC138150.4.1	chr17	43317681	43318564	2			PASTCN	Gain	13.6098			PAPEAV	Not Amplified	14.7102			PATCFL	70.8333	0	13.3459	High ALYREF			PATHKB	3
	77	chr17	760001	770000	10000	5.14706	75	19.8529			PAMNLH	27.9	1	Gain			PAPTLV	19.1667	1	Gain_MA			ENSG00000181513	ACBD4	chr17	43209966	43221539	2			PASTKC	Gain	12.8843			PAPHPE	Not Amplified	12.2384			PATDXC	30.5333	1	13.6396	High ALYREF			PASHFA	2
	78	chr17	770001	780000	10000	5.14706	75	19.8529			PANLET	40.4	1	Gain			PARABN	27.5667	1	Gain_MA			ENSG00000225190	PLEKHM1	chr17	43513266	43568146	2			PASUCB	Gain	13.3488			PAPICY	Not Amplified	12.4087			PALBFW	35.7667	1	12.2702	Low ALYREF			PARBAJ	2
	79	chr17	780001	790000	10000	5.14706	75	19.8529			PANNMS	116.967	0	Gain			PARIRD	3.6	1	Gain_MA			ENSG00000261575	RP11-259G18.1.1	chr17	44344402	44346060	2			PASUYG	Gain	14.2389			PAPKXS	Not Amplified	13.13			PALVKK	34.4333	1	11.8279	Low ALYREF			PARZCJ	3
	80	chr17	790001	800000	10000	5.14706	75	19.8529			PAPKXS	79.4667	1	Gain			PASJYB	22.7333	1	Gain_MA			ENSG00000108379	WNT3	chr17	44841693	44896082	2			PASWIJ	Gain	13.3167			PAPLSD	Not Amplified	13.7548			PAMBMJ	16.3667	1	12.6929	Low ALYREF			PASNPG	3
	81	chr17	800001	810000	10000	5.14706	75	19.8529			PAPSKM	33.9667	1	Gain			PASNZU	56.4	1	Gain_MA			ENSG00000073969	NSF	chr17	44668074	44834830	2			PASWVY	Gain	13.4026			PAPTAN	Not Amplified	13.2235			PANBJH	30.6667	1	13.0175	Low ALYREF			PAPVEB	3
	82	chr17	810001	820000	10000	5.14706	75	19.8529			PAPTAN	68.4667	0	Gain			PASWYR	63.1	0	Gain_MA			ENSG00000253347	CTD-2026D20.2.1	chr17	45486687	45500892	2			PASWYR	Gain	13.3973			PAPTDH	Not Amplified	12.6031			PANBSP	21.9667	1	12.1755	Low ALYREF			PATYIL	2
	83	chr17	820001	830000	10000	5.14706	75	19.8529			PAPTIP	49.7333	1	Gain			PASXIE	70.7667	0	Gain_MA			ENSG00000006025	OSBPL7	chr17	45884732	45899200	2			PASXHE	Gain	13.6075			PAPUAR	Not Amplified	12.9532			PAPBGH	24.1	1	12.3889	Low ALYREF			PAUDDK	3
	84	chr17	830001	840000	10000	5.14706	75	19.8529			PAPTLD	89.3	1	Gain			PATESI	31.9333	1	Gain_MA			ENSG00000159111	MRPL10	chr17	45900637	45908900	2			PASXIE	Gain	14.1133			PAPUEB	Not Amplified	13.2751			PAPKWN	15.5	1	12.9484	Low ALYREF			PALNVP	2
	85	chr17	840001	850000	10000	5.14706	75	19.8529			PAPTLV	19.1667	1	Gain			PATGWT	30.9333	1	Gain_MA			ENSG00000108424	KPNB1	chr17	45726841	45760998	2			PASYPX	Gain	14.6275			PAPUWY	Not Amplified	13.4406			PAKYZS	119.567	0	11.6923	Low ALYREF			PALXTB	3
	86	chr17	850001	860000	10000	5.14706	75	19.8529			PAPUWY	36.7333	1	Gain			PAISNS	14.0333	1	Gain_MNA			ENSG00000234494	AC003665.1.1	chr17	45975825	46018776	2			PATBMM	Gain	13.8656			PAPVEB	Not Amplified	14.8178			PAPEFE	5	1	12.454	Low ALYREF			PAPEAV	3
	87	chr17	860001	870000	10000	5.14706	75	19.8529			PAPVFD	58.8333	1	Gain			PAMNLH	27.9	1	Gain_MNA			ENSG00000141294	LRRC46	chr17	45908992	45915077	2			PATEPF	Gain	13.6497			PAPVFD	Not Amplified	12.8493			PAIXIF	74.2667	0	13.0129	Low ALYREF			PASSRN	2
	88	chr17	870001	880000	10000	5.14706	75	19.8529			PAPVXS	7.46667	1	Gain			PANLET	40.4	1	Gain_MNA			ENSG00000170703	TTLL6	chr17	46839592	46894576	2			PATESI	Gain	14.434			PAPVRN	Not Amplified	12.2759			PALCBW	152.167	0	12.135	Low ALYREF			PASXRG	3
	89	chr17	880001	890000	10000	5.14706	75	19.8529			PARABN	27.5667	1	Gain			PANNMS	116.967	0	Gain_MNA			ENSG00000108468	CBX1	chr17	46147413	46178883	2			PATGLU	Gain	14.185			PAPVXS	Not Amplified	13.6279			PAMYCE	33.1667	1	12.4441	Low ALYREF			PATCFL	2
	90	chr17	890001	900000	10000	5.14706	75	19.8529			PARACM	99.8	0	Gain			PAPKXS	79.4667	1	Gain_MNA			ENSG00000198740	ZNF652	chr17	47366567	47439835	2			PATHVK	Gain	13.5489			PARACM	Not Amplified	12.2842			PANGXK	126.4	0	11.9188	Low ALYREF			PATDXC	3
	91	chr17	900001	910000	10000	5.14706	75	19.8529			PARACS	44.2667	0	Gain			PAPSKM	33.9667	1	Gain_MNA			ENSG00000248714	RP11-1079K10.3.1	chr17	47438526	47447360	2								PARACS	Not Amplified	13.1198			PANJLH	16.6667	1	11.6948	Low ALYREF
	92	chr17	910001	920000	10000	5.14706	75	19.8529			PARAMT	16.4333	1	Gain			PAPTAN	68.4667	0	Gain_MNA			ENSG00000248278	RP11-463M16.4.1	chr17	46952221	46986345	2								PARAMT	Not Amplified	13.1407			PANKFE	13.4	0	11.3981	Low ALYREF			statistics
	93	chr17	920001	930000	10000	5.14706	75	19.8529			PARBGP	67.9667	1	Gain			PAPTLD	89.3	1	Gain_MNA			ENSG00000248895	RP11-463M16.5.1	chr17	46958483	46958678	2			statistics					PARBAJ	Not Amplified	11.2438			PANZPV	42.0333	1	12.1912	Low ALYREF			P values from two-sided Pearson’s correlation test
	94	chr17	930001	940000	10000	5.14706	75	19.8529			PARBLH	102.033	0	Gain			PAPUWY	36.7333	1	Gain_MNA			ENSG00000136504	KAT7	chr17	47865916	47906458	2			two-sided Wald Chi-Squared tests, followed by Benjamini-Hochberg method			p=0.008612		PARBGP	Not Amplified	12.6106			PANZVU	31.1333	1	11.8507	Low ALYREF
	95	chr17	940001	950000	10000	5.14706	75	19.8529			PARDCK	99.7	0	Gain			PAPVFD	58.8333	1	Gain_MNA			ENSG00000121104	FAM117A	chr17	47787693	47866542	2								PARDCK	Not Amplified	12.5057			PAPBZI	14.3333	1	12.8971	Low ALYREF
	96	chr17	950001	960000	10000	5.14706	75	19.8529			PARDUJ	91.9	0	Gain			PAPVXS	7.46667	1	Gain_MNA			ENSG00000250282	RP5-875H18.4.1	chr17	48178067	48179284	2								PARDIW	Not Amplified	13.0164			PAPHPE	15.6667	1	12.2384	Low ALYREF
	97	chr17	960001	970000	10000	5.14706	75	19.8529			PARFWB	61.2	1	Gain			PARACM	99.8	0	Gain_MNA			ENSG00000136449	MYCBPAP	chr17	48585744	48608862	2								PARFRE	Not Amplified	13.0496			PAPUAR	102.167	0	12.9532	Low ALYREF
	98	chr17	970001	980000	10000	5.14706	75	19.8529			PARGDJ	26.0333	1	Gain			PARACS	44.2667	0	Gain_MNA			ENSG00000250107	RP11-94C24.10.1	chr17	48633567	48639469	2								PARFWB	Not Amplified	13.6764			PARACM	99.8	0	12.2842	Low ALYREF
	99	chr17	980001	990000	10000	5.14706	75	19.8529			PARGUX	91.4667	0	Gain			PARAMT	16.4333	1	Gain_MNA			ENSG00000247011	RP11-700H6.1.1	chr17	49012349	49022074	2								PARGKK	Not Amplified	12.3134			PANRRW	72.6	0	12.1375	Low ALYREF
	100	chr17	990001	1000000	10000	5.14706	75	19.8529			PARHAM	82.2	1	Gain			PARBGP	67.9667	1	Gain_MNA			ENSG00000251665	RP11-700H6.2.1	chr17	49021464	49026111	2								PARHAM	Not Amplified	12.2155			PANRVJ	124.067	0	11.4888	Low ALYREF
	101	chr17	1000001	1010000	10000	5.14706	75	19.8529			PARIRD	3.6	1	Gain			PARBLH	102.033	0	Gain_MNA			ENSG00000166292	TMEM100	chr17	53796989	53809482	2								PARJVP	Not Amplified	12.0824			PANSBN	27.8667	1	11.8456	Low ALYREF
	102	chr17	1010001	1020000	10000	5.14706	75	19.8529			PARKGJ	54.5333	1	Gain			PARDCK	99.7	0	Gain_MNA			ENSG00000153933	DGKE	chr17	54911459	54946034	2								PARKGJ	Not Amplified	14.1599			PANUIF	124.2	0	12.7849	Low ALYREF
	103	chr17	1020001	1030000	10000	5.14706	75	19.8529			PARMFA	95.1667	0	Gain			PARDUJ	91.9	0	Gain_MNA			ENSG00000261192	RNF126P1	chr17	55122838	55124158	2								PARNNC	Not Amplified	11.8326			PANWRR	11.5	1	12.0636	Low ALYREF
	104	chr17	1030001	1040000	10000	5.14706	75	19.8529			PARMTT	57.4	1	Gain			PARFWB	61.2	1	Gain_MNA			ENSG00000181013	C17orf47	chr17	56618947	56621683	2								PARSBI	Not Amplified	13.2243			PAPCTS	87.8667	1	13.0464	Low ALYREF
	105	chr17	1040001	1050000	10000	5.14706	74.2647	20.5882			PARVME	85.7667	0	Gain			PARGDJ	26.0333	1	Gain_MNA			ENSG00000108389	MTMR4	chr17	56566892	56595251	2								PARVLK	Not Amplified	13.053			PAPTCR	15.2	1	11.9725	Low ALYREF
	106	chr17	1050001	1060000	10000	5.14706	74.2647	20.5882			PARYNK	78.3667	0	Gain			PARGUX	91.4667	0	Gain_MNA			ENSG00000121101	TEX14	chr17	56634041	56769416	2								PARYNK	Not Amplified	13.6808			PAPVFD	58.8333	1	12.8493	Low ALYREF
	107	chr17	1060001	1070000	10000	5.14706	75	19.8529			PARZHA	82.9667	0	Gain			PARHAM	82.2	1	Gain_MNA			ENSG00000167447	SMG8	chr17	57287370	57292608	2								PARZCJ	Not Amplified	12.242			PARBGP	67.9667	1	12.6106	Low ALYREF
	108	chr17	1070001	1080000	10000	5.14706	75	19.8529			PASATK	48.6333	1	Gain			PARKGJ	54.5333	1	Gain_MNA			ENSG00000182628	SKA2	chr17	57187307	57232800	2								PARZHA	Not Amplified	13.3588			PARDIW	94.3	0	13.0164	Low ALYREF
	109	chr17	1080001	1090000	10000	5.14706	75	19.8529			PASBEN	43.2333	1	Gain			PARMFA	95.1667	0	Gain_MNA			ENSG00000241157	RP11-3K24.1.1	chr17	58322648	58323008	2								PARZIP	Not Amplified	12.4123			PARDCK	99.7	0	12.5057	Low ALYREF
	110	chr17	1090001	1100000	10000	5.14706	75	19.8529			PASCKI	85.2	0	Gain			PARMTT	57.4	1	Gain_MNA			ENSG00000170836	PPM1D	chr17	58677553	58742036	2								PASCFC	Not Amplified	12.1326			PARGKK	44.0333	1	12.3134	Low ALYREF
	111	chr17	1100001	1110000	10000	5.14706	75	19.8529			PASCUF	27.7667	1	Gain			PARVME	85.7667	0	Gain_MNA			ENSG00000187013	C17orf82	chr17	59489111	59490641	2								PASCTR	Not Amplified	12.4342			PAIFXV	37.1333	1	12.8473	Low ALYREF
	112	chr17	1110001	1120000	10000	5.14706	75	19.8529			PASGAP	51.4333	1	Gain			PARYNK	78.3667	0	Gain_MNA			ENSG00000108506	INTS2	chr17	59942727	60005377	2								PASEGA	Not Amplified	13.7295			PARZIP	83.7	0	12.4123	Low ALYREF
	113	chr17	1120001	1130000	10000	5.14706	75	19.8529			PASGUT	13.3667	0	Gain			PARZHA	82.9667	0	Gain_MNA			ENSG00000108510	MED13	chr17	60019966	60142643	2								PASFGG	Not Amplified	13.4662			PASGUT	13.3667	0	12.5647	Low ALYREF
	114	chr17	1130001	1140000	10000	5.14706	75	19.8529			PASJYB	22.7333	1	Gain			PASATK	48.6333	1	Gain_MNA			ENSG00000242398	AC018628.2	chr17	60083097	60083331	2								PASFIC	Not Amplified	11.6806			PASMJG	51.4667	1	12.7843	Low ALYREF
	115	chr17	1140001	1150000	10000	5.14706	75	19.8529			PASKJX	56.0667	1	Gain			PASBEN	43.2333	1	Gain_MNA			ENSG00000200842	Y_RNA	chr17	60114193	60114306	2								PASGAP	Not Amplified	12.8623			PASPER	69.5667	0	12.2615	Low ALYREF
	116	chr17	1150001	1160000	10000	5.14706	75	19.8529			PASLGS	27.6667	1	Gain			PASCKI	85.2	0	Gain_MNA			ENSG00000173838	2010-03-01	chr17	60778675	60885705	2								PASGUT	Not Amplified	12.5647			PASRFS	69.1667	0	12.5048	Low ALYREF
	117	chr17	1160001	1170000	10000	5.14706	75	19.8529			PASNEF	73.7667	0	Gain			PASCUF	27.7667	1	Gain_MNA			ENSG00000136463	TACO1	chr17	61678230	61685724	2								PASMDM	Not Amplified	11.7616			PASSRS	43.9667	1	12.538	Low ALYREF
	118	chr17	1170001	1180000	10000	5.14706	75	19.8529			PASNZU	56.4	1	Gain			PASGAP	51.4333	1	Gain_MNA			ENSG00000198231	DDX42	chr17	61851566	61896676	2								PASMJG	Not Amplified	12.7843			PASTKC	65.0667	0	12.7554	Low ALYREF
	119	chr17	1180001	1190000	10000	5.14706	75	19.8529			PASRFS	69.1667	0	Gain			PASGUT	13.3667	0	Gain_MNA			ENSG00000178607	ERN1	chr17	62120389	62207502	2								PASMNT	Not Amplified	13.6961			PASXRJ	61.2333	0	12.3662	Low ALYREF
	120	chr17	1190001	1200000	10000	5.14706	75	19.8529			PASTCN	34.4333	1	Gain			PASKJX	56.0667	1	Gain_MNA			ENSG00000168646	AXIN2	chr17	63524684	63557765	2								PASNEF	Not Amplified	13.7231			PATDWN	9.26667	0	12.4904	Low ALYREF
	121	chr17	1200001	1210000	10000	5.14706	75	19.8529			PASTKC	65.0667	0	Gain			PASLGS	27.6667	1	Gain_MNA			ENSG00000244610	AC110921.1	chr17	65453139	65453406	2								PASNML	Not Amplified	12.1121			PATEKG	66.2667	0	12.3959	Low ALYREF
	122	chr17	1210001	1220000	10000	5.14706	75	19.8529			PASUCB	65.8667	0	Gain			PASNEF	73.7667	0	Gain_MNA			ENSG00000130935	NOL11	chr17	65714060	65740318	2								PASNPG	Not Amplified	12.6297			PATFCY	26.2333	1	13.0109	Low ALYREF
	123	chr17	1220001	1230000	10000	5.14706	75	19.8529			PASUYG	73.1	0	Gain			PASRFS	69.1667	0	Gain_MNA			ENSG00000108984	MAP2K6	chr17	67410837	67538451	2								PASPBZ	Not Amplified	12.1165			PANXJL	14.3667	0	12.6118	Low ALYREF
	124	chr17	1230001	1240000	10000	5.14706	75	19.8529			PASWIJ	64.6667	0	Gain			PASTCN	34.4333	1	Gain_MNA			ENSG00000227036	AC007639.1.1	chr17	70380442	70588943	2								PASPER	Not Amplified	12.2615			PAPTFZ	25.9667	1	12.9701	Low ALYREF
	125	chr17	1240001	1250000	10000	5.14706	75	19.8529			PASWVY	63.9333	0	Gain			PASTKC	65.0667	0	Gain_MNA			ENSG00000180616	SSTR2	chr17	71161159	71168060	2								PASRFS	Not Amplified	12.5048			PAPVRN	96.3	0	12.2759	Low ALYREF
	126	chr17	1250001	1260000	10000	5.14706	75	19.8529			PASWYR	63.1	0	Gain			PASUCB	65.8667	0	Gain_MNA			ENSG00000260248	RP11-143K11.1.1	chr17	71171621	71172772	2								PASSRS	Not Amplified	12.538			PAKZRH	111.367	0	12.9283	Low ALYREF
	127	chr17	1260001	1270000	10000	5.14706	75	19.8529			PASXHE	69.9333	0	Gain			PASUYG	73.1	0	Gain_MNA			ENSG00000171634	BPTF	chr17	65821636	66033571	2								PASSWW	Not Amplified	12.3592			PANZRV	114.467	0	12.1073	Low ALYREF
	128	chr17	1270001	1280000	10000	5.14706	75	19.8529			PASXIE	70.7667	0	Gain			PASWIJ	64.6667	0	Gain_MNA			ENSG00000182481	KPNA2	chr17	66031847	66042969	2								PASTCN	Not Amplified	13.5024			PAPICY	6.83333	0	12.4087	Low ALYREF
	129	chr17	1280001	1290000	10000	5.14706	75	19.8529			PASYPX	73.8333	0	Gain			PASWVY	63.9333	0	Gain_MNA			ENSG00000166685	COG1	chr17	71188770	71204646	2								PASTKC	Not Amplified	12.7554			PAPTDH	108.8	0	12.6031	Low ALYREF
	130	chr17	1290001	1300000	10000	5.14706	75	19.8529			PATBMM	25.6	0	Gain			PASXHE	69.9333	0	Gain_MNA			ENSG00000141219	C17orf80	chr17	71228371	71245091	2								PASUCB	Not Amplified	13.2356			PARJVP	68.8	0	12.0824	Low ALYREF
	131	chr17	1300001	1310000	10000	5.14706	75	19.8529			PATEPF	10.1333	1	Gain			PASYPX	73.8333	0	Gain_MNA			ENSG00000133193	FAM104A	chr17	71203491	71228510	2								PASUML	Not Amplified	12.2421			PARNNC	87.0333	0	11.8326	Low ALYREF
	132	chr17	1310001	1320000	10000	5.14706	75	19.8529			PATESI	31.9333	1	Gain			PATBMM	25.6	0	Gain_MNA			ENSG00000179604	CDC42EP4	chr17	71279763	71308143	2								PASUYG	Not Amplified	14.1146			PASCFC	84.0667	0	12.1326	Low ALYREF
	133	chr17	1320001	1330000	10000	5.14706	75	19.8529			PATGLU	44.3333	1	Gain			PATEPF	10.1333	1	Gain_MNA			ENSG00000161509	GRIN2C	chr17	72838161	72856966	2								PASWIJ	Not Amplified	13.1877			PASCTR	77.5	0	12.4342	Low ALYREF
	134	chr17	1330001	1340000	10000	5.14706	75	19.8529			PATGWT	30.9333	1	Gain			PATGLU	44.3333	1	Gain_MNA			ENSG00000109066	TMEM104	chr17	72772621	72835918	2								PASWVY	Not Amplified	13.2845			PASFIC	71.7333	0	11.6806	Low ALYREF
	135	chr17	1340001	1350000	10000	5.14706	75.7353	19.1176			PATHVK	60.2333	0	Gain			PATHVK	60.2333	0	Gain_MNA			ENSG00000183034	OTOP2	chr17	72920369	72930006	2								PASXGP	Not Amplified	13.0814			PASJZC	69.4333	0	11.6761	Low ALYREF
	136	chr17	1350001	1360000	10000	5.14706	76.4706	18.3824															ENSG00000167862	ICT1	chr17	73008779	73017355	2								PASXHE	Not Amplified	13.4955			PASMDM	44.1333	0	11.7616	Low ALYREF
	137	chr17	1360001	1370000	10000	5.14706	76.4706	18.3824															ENSG00000125449	ARMC7	chr17	73106081	73126360	2								PASXRJ	Not Amplified	12.3662			PASNML	72.8333	0	12.1121	Low ALYREF
	138	chr17	1370001	1380000	10000	5.14706	76.4706	18.3824															ENSG00000246731	CTD-2514K5.2.1	chr17	72206118	72209481	2								PASYPX	Not Amplified	14.4853			PASPBZ	78.2333	0	12.1165	Low ALYREF
	139	chr17	1380001	1390000	10000	5.14706	76.4706	18.3824			statistics						statistics						ENSG00000125450	NUP85	chr17	73201596	73231854	2								PASZKE	Not Amplified	12.2493			PASSWW	69.8333	0	12.3592	Low ALYREF
	140	chr17	1390001	1400000	10000	5.14706	76.4706	18.3824			P values are from two-sided log-rank test, and adjusted using the Benjamini-Hochberg method			p=0.038			P values are from two-sided log-rank test, and adjusted using the Benjamini-Hochberg method						ENSG00000125454	SLC25A19	chr17	73269061	73285530	2								PATAYJ	Not Amplified	12.1584			PASUML	0.666667	1	12.2421	Low ALYREF
	141	chr17	1400001	1410000	10000	5.14706	76.4706	18.3824										gain/MYCN vs diploid/MNA	p=0.002444				ENSG00000125447	GGA3	chr17	73232694	73258444	2								PATBMM	Not Amplified	13.7634			PASZKE	0.266667	1	12.2493	Low ALYREF
	142	chr17	1410001	1420000	10000	5.14706	76.4706	18.3824										gain/MYCN vs diploid/MA	p=0.02437				ENSG00000125445	MRPS7	chr17	73257748	73262456	2								PATCFL	Not Amplified	13.3459			PATAYJ	58.1333	0	12.1584	Low ALYREF
	143	chr17	1420001	1430000	10000	5.14706	76.4706	18.3824															ENSG00000125457	MIF4GD	chr17	73262312	73267303	2								PATDXC	Not Amplified	13.6396			PATGJU	40.6333	0	11.2371	Low ALYREF
	144	chr17	1430001	1440000	10000	5.14706	76.4706	18.3824															ENSG00000189159	HN1	chr17	73131342	73150778	2								PATEKG	Not Amplified	12.3959			PATHKB	66.6	0	12.8848	Low ALYREF
	145	chr17	1440001	1450000	10000	5.14706	76.4706	18.3824															ENSG00000252042	Y_RNA	chr17	73141764	73141857	2								PATEPF	Not Amplified	13.5314			PASGAP	51.4333	1	12.8623	Low ALYREF
	146	chr17	1450001	1460000	10000	5.14706	76.4706	18.3824															ENSG00000108469	RECQL5	chr17	73622924	73663269	2								PATFCY	Not Amplified	13.0109			PARBAJ	104.067	0	11.2438	Low ALYREF
	147	chr17	1460001	1470000	10000	5.14706	76.4706	18.3824															ENSG00000108479	GALK1	chr17	73754017	73761307	2								PATGJU	Not Amplified	11.2371			PARHAM	82.2	1	12.2155	Low ALYREF
	148	chr17	1470001	1480000	10000	5.14706	76.4706	18.3824															ENSG00000132478	UNK	chr17	73780680	73821886	2								PATGLU	Not Amplified	14.0689			PARZCJ	81.1667	0	12.242	Low ALYREF
	149	chr17	1480001	1490000	10000	5.14706	76.4706	18.3824															ENSG00000178932	AC087289.1	chr17	73814895	73818071	2								PATHKB	Not Amplified	12.8848			PASNPG	75.8	0	12.6297	Low ALYREF
	150	chr17	1490001	1500000	10000	5.14706	76.4706	18.3824															ENSG00000141569	TRIM65	chr17	73885040	73893084	2								PATHVK	Not Amplified	13.4325			PATYIL	16.0333	1	12.3536	Low ALYREF
	151	chr17	1500001	1510000	10000	5.14706	76.4706	18.3824															ENSG00000188878	FBF1	chr17	73905924	73937119	2								PATINJ	Not Amplified	13.1124			PAUDDK	50.9333	0	12.6479	Low ALYREF
	152	chr17	1510001	1520000	10000	5.14706	76.4706	18.3824															ENSG00000132475	H3F3B	chr17	73772516	73775860	2								PATYIL	Not Amplified	12.3536			PALNVP	155.5	0	12.3285	Low ALYREF
	153	chr17	1520001	1530000	10000	5.14706	76.4706	18.3824															ENSG00000182687	GALR2	chr17	74070874	74073622	2								PAUDDK	Not Amplified	12.6479			PALXTB	154.033	0	12.9008	Low ALYREF
	154	chr17	1530001	1540000	10000	5.14706	76.4706	18.3824															ENSG00000257949	TEN1	chr17	73975300	73996667	2													PASSRN	74.2333	0	11.955	Low ALYREF
	155	chr17	1540001	1550000	10000	5.14706	76.4706	18.3824															ENSG00000261408	RP11-685I11.1.1	chr17	73975311	74002080	2
	156	chr17	1550001	1560000	10000	5.14706	76.4706	18.3824															ENSG00000250506	CDK3	chr17	73996986	74002078	2								statistics
	157	chr17	1560001	1570000	10000	5.14706	76.4706	18.3824															ENSG00000167881	SRP68	chr17	74035186	74068607	2								two-sided Wald Chi-Squared tests, followed by Benjamini-Hochberg method			p=0.005897
	158	chr17	1570001	1580000	10000	5.14706	76.4706	18.3824															ENSG00000129646	QRICH2	chr17	74270129	74303761	2													statistics
	159	chr17	1580001	1590000	10000	5.14706	76.4706	18.3824															ENSG00000141576	RNF157	chr17	74138533	74236390	2													two-sided log-rank p-values are from a univariate CoxPH model			p= 0.028
	160	chr17	1590001	1600000	10000	5.14706	75.7353	19.1176															ENSG00000175931	UBE2O	chr17	74385613	74449288	2
	161	chr17	1600001	1610000	10000	5.14706	75.7353	19.1176															ENSG00000186919	ZACN	chr17	74075262	74078885	2
	162	chr17	1610001	1620000	10000	5.14706	75.7353	19.1176															ENSG00000181038	METTL23	chr17	74722939	74729961	2
	163	chr17	1620001	1630000	10000	5.14706	75.7353	19.1176															ENSG00000070495	JMJD6	chr17	74708918	74722866	2
	164	chr17	1630001	1640000	10000	5.14706	75.7353	19.1176															ENSG00000200257	U6	chr17	74748993	74749097	2
	165	chr17	1640001	1650000	10000	5.14706	75.7353	19.1176															ENSG00000161547	SRSF2	chr17	74730200	74733493	2
	166	chr17	1650001	1660000	10000	5.14706	75	19.8529															ENSG00000207556	MIR636	chr17	74732531	74732630	2
	167	chr17	1660001	1670000	10000	5.14706	75	19.8529															ENSG00000203315	AC015815.2	chr17	75087900	75088024	2
	168	chr17	1670001	1680000	10000	5.14706	75	19.8529															ENSG00000078687	TNRC6C	chr17	76000248	76104916	2
	169	chr17	1680001	1690000	10000	5.14706	75	19.8529															ENSG00000224512	AC021593.2	chr17	76101531	76102949	2
	170	chr17	1690001	1700000	10000	5.14706	75	19.8529															ENSG00000183077	AFMID	chr17	76183397	76203782	2
	171	chr17	1700001	1710000	10000	5.14706	75	19.8529															ENSG00000089685	BIRC5	chr17	76210276	76221715	2
	172	chr17	1710001	1720000	10000	5.14706	75	19.8529															ENSG00000087157	PGS1	chr17	76374734	76420635	2
	173	chr17	1720001	1730000	10000	5.14706	75	19.8529															ENSG00000200651	Y_RNA	chr17	75438190	75438295	2
	174	chr17	1730001	1740000	10000	5.14706	75	19.8529															ENSG00000167280	ENGASE	chr17	77071018	77084681	2
	175	chr17	1740001	1750000	10000	5.14706	75	19.8529															ENSG00000171302	CANT1	chr17	76987798	77005899	2
	176	chr17	1750001	1760000	10000	5.14706	75	19.8529															ENSG00000173894	CBX2	chr17	77751976	77761449	2
	177	chr17	1760001	1770000	10000	5.14706	75	19.8529															ENSG00000141582	CBX4	chr17	77806954	77813228	2
	178	chr17	1770001	1780000	10000	5.14706	75	19.8529															ENSG00000240270	CTD-2561B21.1.1	chr17	78950253	78950748	2
	179	chr17	1780001	1790000	10000	5.14706	75	19.8529															ENSG00000175911	AC127496.1	chr17	78977134	78978932	2
	180	chr17	1790001	1800000	10000	5.14706	75	19.8529															ENSG00000141564	RPTOR	chr17	78518618	78940173	2
	181	chr17	1800001	1810000	10000	5.14706	75	19.8529															ENSG00000224877	C17orf89	chr17	79213110	79215098	2
	182	chr17	1810001	1820000	10000	5.14706	75	19.8529															ENSG00000141577	AZI1	chr17	79163392	79196799	2
	183	chr17	1820001	1830000	10000	5.14706	75	19.8529															ENSG00000167302	C17orf56	chr17	79202078	79212891	2
	184	chr17	1830001	1840000	10000	5.14706	75	19.8529															ENSG00000229947	RP13-766D20.1.1	chr17	79480088	79480210	2
	185	chr17	1840001	1850000	10000	5.14706	75	19.8529															ENSG00000182446	NPLOC4	chr17	79523914	79616376	2
	186	chr17	1850001	1860000	10000	5.14706	75	19.8529															ENSG00000185359	HGS	chr17	79651019	79669145	2
	187	chr17	1860001	1870000	10000	5.14706	75	19.8529															ENSG00000182676	PPP1R27	chr17	79791367	79792926	2
	188	chr17	1870001	1880000	10000	5.14706	75	19.8529															ENSG00000187531	SIRT7	chr17	79869814	79876052	2
	189	chr17	1880001	1890000	10000	5.14706	75	19.8529															ENSG00000197063	MAFG	chr17	79876148	79885588	2
	190	chr17	1890001	1900000	10000	5.14706	75	19.8529															ENSG00000141522	ARHGDIA	chr17	79825597	79829282	2
	191	chr17	1900001	1910000	10000	5.14706	75	19.8529															ENSG00000185105	MYADML2	chr17	79897520	79905109	2
	192	chr17	1910001	1920000	10000	5.14706	75	19.8529															ENSG00000169696	ASPSCR1	chr17	79935425	79975280	2
	193	chr17	1920001	1930000	10000	5.14706	75.7353	19.1176															ENSG00000169689	STRA13	chr17	79976578	79980794	2
	194	chr17	1930001	1940000	10000	5.14706	75.7353	19.1176															ENSG00000169738	DCXR	chr17	79993756	79995573	2
	195	chr17	1940001	1950000	10000	5.14706	75.7353	19.1176															ENSG00000169718	DUS1L	chr17	80015747	80023680	2
	196	chr17	1950001	1960000	10000	5.14706	75.7353	19.1176															ENSG00000169727	GPS1	chr17	80009762	80015346	2
	197	chr17	1960001	1970000	10000	5.14706	75.7353	19.1176															ENSG00000184009	ACTG1	chr17	79476998	79479827	2
	198	chr17	1970001	1980000	10000	5.14706	75.7353	19.1176															ENSG00000182459	TEX19	chr17	80317122	80321652	2
	199	chr17	1980001	1990000	10000	5.14706	75.7353	19.1176															ENSG00000178927	C17orf62	chr17	80400519	80408694	2
	200	chr17	1990001	2000000	10000	5.14706	75	19.8529															ENSG00000141560	FN3KRP	chr17	80674581	80685892	2
	201	chr17	2000001	2010000	10000	5.14706	75	19.8529															ENSG00000175711	B3GNTL1	chr17	80901671	81009686	2
	202	chr17	2010001	2020000	10000	5.14706	75	19.8529															ENSG00000108344	PSMD3	chr17	38137049	38154213	1
	203	chr17	2020001	2030000	10000	5.14706	75	19.8529															ENSG00000243201	TRNAU3	chr17	38273552	38273626	1
	204	chr17	2030001	2040000	10000	5.14706	75	19.8529															ENSG00000126351	THRA	chr17	38218445	38250120	1
	205	chr17	2040001	2050000	10000	5.14706	75	19.8529															ENSG00000126368	NR1D1	chr17	38249039	38256978	1
	206	chr17	2050001	2060000	10000	5.14706	75	19.8529															ENSG00000188895	MSL1	chr17	38278789	38293040	1
	207	chr17	2060001	2070000	10000	5.14706	75	19.8529															ENSG00000171475	WIPF2	chr17	38375573	38440388	1
	208	chr17	2070001	2080000	10000	5.14706	75	19.8529															ENSG00000108352	RAPGEFL1	chr17	38333262	38351906	1
	209	chr17	2080001	2090000	10000	5.14706	75	19.8529															ENSG00000108349	CASC3	chr17	38296506	38328431	1
	210	chr17	2090001	2100000	10000	5.14706	75	19.8529															ENSG00000221555	AC068669.1	chr17	38306388	38306475	1
	211	chr17	2100001	2110000	10000	5.14706	75	19.8529															ENSG00000131759	RARA	chr17	38465435	38513895	1
	212	chr17	2110001	2120000	10000	5.14706	75	19.8529															ENSG00000008838	MED24	chr17	38175349	38210661	1
	213	chr17	2120001	2130000	10000	5.14706	75	19.8529															ENSG00000222881	Y_RNA	chr17	38547483	38547590	1
	214	chr17	2130001	2140000	10000	5.14706	75	19.8529															ENSG00000196156	KRTAP4-3	chr17	39323483	39324424	1
	215	chr17	2140001	2150000	10000	4.41176	75.7353	19.8529															ENSG00000212657	KRTAP16-1	chr17	39463951	39465505	1
	216	chr17	2150001	2160000	10000	4.41176	75.7353	19.8529															ENSG00000244537	KRTAP4-2	chr17	39333697	39343319	1
	217	chr17	2160001	2170000	10000	4.41176	75.7353	19.8529															ENSG00000198443	KRTAP4-1	chr17	39340353	39341594	1
	218	chr17	2170001	2180000	10000	4.41176	75.7353	19.8529															ENSG00000251439	AC006070.12.1	chr17	39343195	39343388	1
	219	chr17	2180001	2190000	10000	4.41176	75.7353	19.8529															ENSG00000171346	KRT15	chr17	39669994	39678781	1
	220	chr17	2190001	2200000	10000	4.41176	75.7353	19.8529															ENSG00000073584	SMARCE1	chr17	38781213	38821393	1
	221	chr17	2200001	2210000	10000	4.41176	75.7353	19.8529															ENSG00000213424	KRT222	chr17	38810916	38821408	1
	222	chr17	2210001	2220000	10000	4.41176	75.7353	19.8529															ENSG00000186832	KRT16	chr17	39766029	39769005	1
	223	chr17	2220001	2230000	10000	4.41176	75.7353	19.8529															ENSG00000171345	KRT19	chr17	39679868	39684560	1
	224	chr17	2230001	2240000	10000	4.41176	75.7353	19.8529															ENSG00000141756	FKBP10	chr17	39968961	39979465	1
	225	chr17	2240001	2250000	10000	4.41176	76.4706	19.1176															ENSG00000259623	RP11-156E6.1.1	chr17	40004769	40007699	1
	226	chr17	2250001	2260000	10000	4.41176	76.4706	19.1176															ENSG00000204815	AC091172.1	chr17	40086897	40117648	1
	227	chr17	2260001	2270000	10000	4.41176	76.4706	19.1176															ENSG00000173786	CNP	chr17	40118758	40127194	1
	228	chr17	2270001	2280000	10000	4.41176	76.4706	19.1176															ENSG00000141698	NT5C3L	chr17	39981334	39992523	1
	229	chr17	2280001	2290000	10000	4.41176	76.4706	19.1176															ENSG00000161594	KLHL10	chr17	39991936	40004636	1
	230	chr17	2290001	2300000	10000	4.41176	76.4706	19.1176															ENSG00000214514	KRT42P	chr17	39782578	39796451	1
	231	chr17	2300001	2310000	10000	4.41176	76.4706	19.1176															ENSG00000173805	HAP1	chr17	39873993	39890896	1
	232	chr17	2310001	2320000	10000	4.41176	76.4706	19.1176															ENSG00000201920	5S_rRNA	chr17	39874405	39874512	1
	233	chr17	2320001	2330000	10000	4.41176	76.4706	19.1176															ENSG00000108773	KAT2A	chr17	40265125	40273376	1
	234	chr17	2330001	2340000	10000	4.41176	75.7353	19.8529															ENSG00000167925	GHDC	chr17	40341105	40346550	1
	235	chr17	2340001	2350000	10000	4.41176	75.7353	19.8529															ENSG00000108774	RAB5C	chr17	40276993	40307035	1
	236	chr17	2350001	2360000	10000	4.41176	75.7353	19.8529															ENSG00000126561	STAT5A	chr17	40439564	40463961	1
	237	chr17	2360001	2370000	10000	4.41176	75.7353	19.8529															ENSG00000173757	STAT5B	chr17	40351185	40428725	1
	238	chr17	2370001	2380000	10000	4.41176	75.7353	19.8529															ENSG00000236194	AC003104.1.1	chr17	40423351	40424701	1
	239	chr17	2380001	2390000	10000	4.41176	75.7353	19.8529															ENSG00000187595	ZNF385C	chr17	40177593	40215096	1
	240	chr17	2390001	2400000	10000	4.41176	75.7353	19.8529															ENSG00000168256	NKIRAS2	chr17	40169037	40177659	1
	241	chr17	2400001	2410000	10000	4.41176	75.7353	19.8529															ENSG00000168610	STAT3	chr17	40465341	40540449	1
	242	chr17	2410001	2420000	10000	4.41176	75.7353	19.8529															ENSG00000108785	HSD17B1P1	chr17	40698770	40699464	1
	243	chr17	2420001	2430000	10000	4.41176	75.7353	19.8529															ENSG00000108784	NAGLU	chr17	40687950	40696464	1
	244	chr17	2430001	2440000	10000	4.41176	75.7353	19.8529															ENSG00000108788	MLX	chr17	40719077	40725220	1
	245	chr17	2440001	2450000	10000	4.41176	75.7353	19.8529															ENSG00000033627	ATP6V0A1	chr17	40610861	40674596	1
	246	chr17	2450001	2460000	10000	4.41176	75.7353	19.8529															ENSG00000256929	AC067852.1	chr17	40673735	40674065	1
	247	chr17	2460001	2470000	10000	4.41176	75.7353	19.8529															ENSG00000068137	PLEKHH3	chr17	40819934	40829048	1
	248	chr17	2470001	2480000	10000	4.41176	75.7353	19.8529															ENSG00000141699	FAM134C	chr17	40731527	40761445	1
	249	chr17	2480001	2490000	10000	4.41176	75.7353	19.8529															ENSG00000131475	VPS25	chr17	40925453	40931616	1
	250	chr17	2490001	2500000	10000	4.41176	75.7353	19.8529															ENSG00000126581	BECN1	chr17	40962149	40976310	1
	251	chr17	2500001	2510000	10000	4.41176	75.7353	19.8529															ENSG00000131471	AOC3	chr17	41003200	41010138	1
	252	chr17	2510001	2520000	10000	4.41176	75.7353	19.8529															ENSG00000188825	AC087650.1	chr17	41447212	41466266	1
	253	chr17	2520001	2530000	10000	4.41176	75.7353	19.8529															ENSG00000131469	RPL27	chr17	41150445	41154956	1
	254	chr17	2530001	2540000	10000	4.41176	75.7353	19.8529															ENSG00000067596	DHX8	chr17	41561330	41604154	1
	255	chr17	2540001	2550000	10000	4.41176	75.7353	19.8529															ENSG00000231256	C17orf105	chr17	41857802	41862054	1
	256	chr17	2550001	2560000	10000	4.41176	75.7353	19.8529															ENSG00000108861	DUSP3	chr17	41843489	41856368	1
	257	chr17	2560001	2570000	10000	4.41176	75.7353	19.8529															ENSG00000240828	CTD-3199J23.2.1	chr17	41231318	41231797	1
	258	chr17	2570001	2580000	10000	4.41176	75.7353	19.8529															ENSG00000188554	NBR1	chr17	41322510	41363706	1
	259	chr17	2580001	2590000	10000	4.41176	75.7353	19.8529															ENSG00000108849	PPY	chr17	42018171	42019833	1
	260	chr17	2590001	2600000	10000	4.41176	75.7353	19.8529															ENSG00000161654	LSM12	chr17	42112003	42144103	1
	261	chr17	2600001	2610000	10000	4.41176	75.7353	19.8529															ENSG00000161664	ASB16	chr17	42248073	42256451	1
	262	chr17	2610001	2620000	10000	4.41176	75.7353	19.8529															ENSG00000168597	C17orf65	chr17	42253353	42264082	1
	263	chr17	2620001	2630000	10000	4.41176	75.7353	19.8529															ENSG00000168591	TMUB2	chr17	42264335	42269098	1
	264	chr17	2630001	2640000	10000	4.41176	75.7353	19.8529															ENSG00000087152	ATXN7L3	chr17	42269173	42277453	1
	265	chr17	2640001	2650000	10000	4.41176	75.7353	19.8529															ENSG00000260793	RP5-882C2.2.1	chr17	42299282	42301078	1
	266	chr17	2650001	2660000	10000	4.41176	75.7353	19.8529															ENSG00000108309	RUNDC3A	chr17	42385942	42396039	1
	267	chr17	2660001	2670000	10000	4.41176	75.7353	19.8529															ENSG00000013306	SLC25A39	chr17	42396992	42402238	1
	268	chr17	2670001	2680000	10000	4.41176	75.7353	19.8529															ENSG00000161682	FAM171A2	chr17	42430584	42441243	1
	269	chr17	2680001	2690000	10000	4.41176	75.7353	19.8529															ENSG00000180340	FZD2	chr17	42634826	42636907	1
	270	chr17	2690001	2700000	10000	4.41176	75.7353	19.8529															ENSG00000186566	GPATCH8	chr17	42472651	42580802	1
	271	chr17	2700001	2710000	10000	4.41176	75.7353	19.8529															ENSG00000180336	C17orf104	chr17	42733761	42767676	1
	272	chr17	2710001	2720000	10000	4.41176	75.7353	19.8529															ENSG00000180329	CCDC43	chr17	42754804	42767165	1
	273	chr17	2720001	2730000	10000	4.41176	75.7353	19.8529															ENSG00000131094	C1QL1	chr17	43037060	43045644	1
	274	chr17	2730001	2740000	10000	4.41176	75.7353	19.8529															ENSG00000131097	HIGD1B	chr17	42925278	42927840	1
	275	chr17	2740001	2750000	10000	4.41176	75.7353	19.8529															ENSG00000108883	EFTUD2	chr17	42927654	42976993	1
	276	chr17	2750001	2760000	10000	4.41176	75.7353	19.8529															ENSG00000172992	DCAKD	chr17	43100709	43138473	1
	277	chr17	2760001	2770000	10000	4.41176	75.7353	19.8529															ENSG00000168517	HEXIM2	chr17	43238270	43247406	1
	278	chr17	2770001	2780000	10000	4.41176	75.7353	19.8529															ENSG00000186834	HEXIM1	chr17	43224683	43229468	1
	279	chr17	2780001	2790000	10000	4.41176	75.7353	19.8529															ENSG00000184361	C17orf46	chr17	43331759	43339479	1
	280	chr17	2790001	2800000	10000	4.41176	75.7353	19.8529															ENSG00000006062	MAP3K14	chr17	43340487	43394414	1
	281	chr17	2800001	2810000	10000	4.41176	75.7353	19.8529															ENSG00000136448	NMT1	chr17	43138679	43186377	1
	282	chr17	2810001	2820000	10000	4.41176	75.7353	19.8529															ENSG00000161714	PLCD3	chr17	43186334	43210580	1
	283	chr17	2820001	2830000	10000	4.41176	75.7353	19.8529															ENSG00000185294	AC217771.1	chr17	43922255	43924438	1
	284	chr17	2830001	2840000	10000	4.41176	75.7353	19.8529															ENSG00000204650	AC126544.2.1	chr17	43697975	43715325	1
	285	chr17	2840001	2850000	10000	4.41176	75.7353	19.8529															ENSG00000120088	CRHR1	chr17	43699266	43913193	1
	286	chr17	2850001	2860000	10000	4.41176	75.7353	19.8529															ENSG00000167159	C17orf69	chr17	43717669	43719667	1
	287	chr17	2860001	2870000	10000	4.41176	75.7353	19.8529															ENSG00000214401	AC217773.1	chr17	44270938	44274037	1
	288	chr17	2870001	2880000	10000	4.41176	75.7353	19.8529															ENSG00000120071	KIAA1267	chr17	44107333	44270166	1
	289	chr17	2880001	2890000	10000	4.41176	75.7353	19.8529															ENSG00000176681	LRRC37A	chr17	44370098	44415160	1
	290	chr17	2890001	2900000	10000	4.41176	75.7353	19.8529															ENSG00000210709	RNU6ATAC3P	chr17	44998489	44998615	1
	291	chr17	2900001	2910000	10000	4.41176	75.7353	19.8529															ENSG00000108433	GOSR2	chr17	45000485	45105003	1
	292	chr17	2910001	2920000	10000	4.41176	75.7353	19.8529															ENSG00000213326	RPS7P11	chr17	44798947	44799533	1
	293	chr17	2920001	2930000	10000	4.41176	75.7353	19.8529															ENSG00000228782	AC040934.1	chr17	45527592	45569849	1
	294	chr17	2930001	2940000	10000	4.41176	75.7353	19.8529															ENSG00000238419	U7	chr17	45336723	45336786	1
	295	chr17	2940001	2950000	10000	4.41176	75.7353	19.8529															ENSG00000004897	CDC27	chr17	45195068	45266788	1
	296	chr17	2950001	2960000	10000	4.41176	75.7353	19.8529															ENSG00000073861	TBX21	chr17	45810609	45823485	1
	297	chr17	2960001	2970000	10000	4.41176	75.7353	19.8529															ENSG00000198933	TBKBP1	chr17	45772629	45789427	1
	298	chr17	2970001	2980000	10000	4.41176	75.7353	19.8529															ENSG00000167182	SP2	chr17	45973515	46006323	1
	299	chr17	2980001	2990000	10000	4.41176	75.7353	19.8529															ENSG00000108439	PNPO	chr17	46018888	46026673	1
	300	chr17	2990001	3000000	10000	4.41176	75.7353	19.8529															ENSG00000141279	NPEPPS	chr17	45600305	45700642	1
	301	chr17	3000001	3010000	10000	4.41176	75.7353	19.8529															ENSG00000002919	SNX11	chr17	46184910	46200105	1
	302	chr17	3010001	3020000	10000	4.41176	75.7353	19.8529															ENSG00000244514	AC068531.1	chr17	46842915	46843209	1
	303	chr17	3020001	3030000	10000	4.41176	75.7353	19.8529															ENSG00000173917	HOXB2	chr17	46618255	46623441	1
	304	chr17	3030001	3040000	10000	4.41176	75.7353	19.8529															ENSG00000250948	RP11-1079K10.2.1	chr17	47452741	47457456	1
	305	chr17	3040001	3050000	10000	4.41176	75.7353	19.8529															ENSG00000159202	UBE2Z	chr17	46985730	47006418	1
	306	chr17	3050001	3060000	10000	4.41176	75.7353	19.8529															ENSG00000207127	Y_RNA	chr17	47494105	47494212	1
	307	chr17	3060001	3070000	10000	4.41176	75.7353	19.8529															ENSG00000229944	AC004797.1.1	chr17	47500969	47502298	1
	308	chr17	3070001	3080000	10000	4.41176	75.7353	19.8529															ENSG00000167085	PHB	chr17	47481413	47492246	1
	309	chr17	3080001	3090000	10000	4.41176	75.7353	19.8529															ENSG00000254039	RP11-304F15.6.1	chr17	47991766	48010282	1
	310	chr17	3090001	3100000	10000	4.41176	75.7353	19.8529															ENSG00000246640	RP11-1094H24.4.1	chr17	48127712	48133103	1
	311	chr17	3100001	3110000	10000	4.41176	75.7353	19.8529															ENSG00000064195	DLX3	chr17	48067368	48072588	1
	312	chr17	3110001	3120000	10000	4.41176	75.7353	19.8529															ENSG00000108813	DLX4	chr17	48046333	48052321	1
	313	chr17	3120001	3130000	10000	4.41176	75.7353	19.8529															ENSG00000121067	SPOP	chr17	47676245	47755596	1
	314	chr17	3130001	3140000	10000	4.41176	75.7353	19.8529															ENSG00000108819	PPP1R9B	chr17	48211103	48227991	1
	315	chr17	3140001	3150000	10000	4.41176	75.7353	19.8529															ENSG00000236472	AC002401.1.1	chr17	48212950	48223541	1
	316	chr17	3150001	3160000	10000	4.41176	75.7353	19.8529															ENSG00000121073	SLC35B1	chr17	47778304	47786376	1
	317	chr17	3160001	3170000	10000	4.41176	75.7353	19.8529															ENSG00000249406	RP11-893F2.5.1	chr17	48286332	48291820	1
	318	chr17	3170001	3180000	10000	4.41176	76.4706	19.1176															ENSG00000251085	RP11-893F2.6.1	chr17	48292054	48292781	1
	319	chr17	3180001	3190000	10000	4.41176	76.4706	19.1176															ENSG00000167100	SAMD14	chr17	48187403	48207246	1
	320	chr17	3190001	3200000	10000	4.41176	76.4706	19.1176															ENSG00000136457	CHAD	chr17	48541856	48546327	1
	321	chr17	3200001	3210000	10000	4.41176	76.4706	19.1176															ENSG00000249144	RP1-117B12.2.1	chr17	48452419	48453244	1
	322	chr17	3210001	3220000	10000	4.41176	76.4706	19.1176															ENSG00000108821	COL1A1	chr17	48260649	48278993	1
	323	chr17	3220001	3230000	10000	3.67647	78.6765	17.6471															ENSG00000154945	ANKRD40	chr17	48770552	48785285	1
	324	chr17	3230001	3240000	10000	3.67647	78.6765	17.6471															ENSG00000250286	RP11-94C24.8.1	chr17	48614654	48616115	1
	325	chr17	3240001	3250000	10000	3.67647	78.6765	17.6471															ENSG00000006283	CACNA1G	chr17	48638428	48704835	1
	326	chr17	3250001	3260000	10000	3.67647	77.9412	18.3824															ENSG00000167117	LINC00483	chr17	48838389	48844918	1
	327	chr17	3260001	3270000	10000	4.41176	77.2059	18.3824															ENSG00000011258	MBTD1	chr17	49254785	49337524	1
	328	chr17	3270001	3280000	10000	4.41176	77.2059	18.3824															ENSG00000011260	UTP18	chr17	49337888	49375297	1
	329	chr17	3280001	3290000	10000	4.41176	76.4706	19.1176															ENSG00000108924	HLF	chr17	53342320	53402426	1
	330	chr17	3290001	3300000	10000	4.41176	75.7353	19.8529															ENSG00000121058	COIL	chr17	55015562	55038411	1
	331	chr17	3300001	3310000	10000	4.41176	75.7353	19.8529															ENSG00000166329	AC007431.1.1	chr17	55821841	55822673	1
	332	chr17	3310001	3320000	10000	4.41176	75.7353	19.8529															ENSG00000242889	AC007431.1	chr17	55695468	55695741	1
	333	chr17	3320001	3330000	10000	4.41176	75.7353	19.8529															ENSG00000136451	VEZF1	chr17	56048909	56065615	1
	334	chr17	3330001	3340000	10000	4.41176	75.7353	19.8529															ENSG00000008294	SPAG9	chr17	49039534	49198226	1
	335	chr17	3340001	3350000	10000	4.41176	75.7353	19.8529															ENSG00000238815	snoU13	chr17	49175534	49175639	1
	336	chr17	3350001	3360000	10000	4.41176	75.7353	19.8529															ENSG00000121083	DYNLL2	chr17	56160779	56167618	1
	337	chr17	3360001	3370000	10000	4.41176	75.7353	19.8529															ENSG00000136450	SRSF1	chr17	56078283	56084707	1
	338	chr17	3370001	3380000	10000	4.41176	75.7353	19.8529															ENSG00000121053	EPX	chr17	56270088	56282534	1
	339	chr17	3380001	3390000	10000	4.41176	75.7353	19.8529															ENSG00000167419	LPO	chr17	56315786	56345878	1
	340	chr17	3390001	3400000	10000	4.41176	75.7353	19.8529															ENSG00000005379	BZRAP1	chr17	56378597	56406152	1
	341	chr17	3400001	3410000	10000	4.41176	75.7353	19.8529															ENSG00000108375	RNF43	chr17	56429860	56494480	1
	342	chr17	3410001	3420000	10000	4.41176	75.7353	19.8529															ENSG00000213246	SUPT4H1	chr17	56422538	56429563	1
	343	chr17	3420001	3430000	10000	4.41176	75.7353	19.8529															ENSG00000202077	U1	chr17	56736509	56736666	1
	344	chr17	3430001	3440000	10000	4.41176	75.7353	19.8529															ENSG00000153982	GDPD1	chr17	57297827	57353322	1
	345	chr17	3440001	3450000	10000	4.41176	75.7353	19.8529															ENSG00000175175	PPM1E	chr17	56833231	57062532	1
	346	chr17	3450001	3460000	10000	4.41176	75.7353	19.8529															ENSG00000108395	TRIM37	chr17	57060001	57184266	1
	347	chr17	3460001	3470000	10000	4.41176	75.7353	19.8529															ENSG00000241462	RP11-579O24.1.1	chr17	56975136	56977053	1
	348	chr17	3470001	3480000	10000	4.41176	75.7353	19.8529															ENSG00000252212	U2	chr17	57206636	57206819	1
	349	chr17	3480001	3490000	10000	4.41176	75.7353	19.8529															ENSG00000211514	MIR454	chr17	57215118	57215233	1
	350	chr17	3490001	3500000	10000	4.41176	75.7353	19.8529															ENSG00000108406	DHX40	chr17	57642885	57685712	1
	351	chr17	3500001	3510000	10000	3.67647	76.4706	19.8529															ENSG00000108423	TUBD1	chr17	57936850	57970296	1
	352	chr17	3510001	3520000	10000	3.67647	77.2059	19.1176															ENSG00000141378	PTRH2	chr17	57774666	57784987	1
	353	chr17	3520001	3530000	10000	3.67647	77.2059	19.1176															ENSG00000189050	RNFT1	chr17	58029600	58042122	1
	354	chr17	3530001	3540000	10000	3.67647	77.2059	19.1176															ENSG00000108443	RPS6KB1	chr17	57970446	58027925	1
	355	chr17	3540001	3550000	10000	3.67647	77.2059	19.1176															ENSG00000241913	RP5-1073F15.1.1	chr17	57989557	57989727	1
	356	chr17	3550001	3560000	10000	3.67647	77.2059	19.1176															ENSG00000068097	HEATR6	chr17	58120561	58156292	1
	357	chr17	3560001	3570000	10000	3.67647	77.2059	19.1176															ENSG00000229507	CLTC-IT1	chr17	57707430	57709331	1
	358	chr17	3570001	3580000	10000	4.41176	76.4706	19.1176															ENSG00000259349	RP11-15E18.1.1	chr17	58603653	58628159	1
	359	chr17	3580001	3590000	10000	4.41176	76.4706	19.1176															ENSG00000170832	USP32	chr17	58254690	58469586	1
	360	chr17	3590001	3600000	10000	4.41176	76.4706	19.1176															ENSG00000062725	APPBP2	chr17	58520519	58603580	1
	361	chr17	3600001	3610000	10000	4.41176	76.4706	19.1176															ENSG00000121068	TBX2	chr17	59477256	59486827	1
	362	chr17	3610001	3620000	10000	4.41176	76.4706	19.1176															ENSG00000011028	MRC2	chr17	60704761	60770956	1
	363	chr17	3620001	3630000	10000	4.41176	76.4706	19.1176															ENSG00000146872	TLK2	chr17	60556385	60692839	1
	364	chr17	3630001	3640000	10000	4.41176	76.4706	19.1176															ENSG00000239246	RP11-464D20.2.1	chr17	60593681	60594128	1
	365	chr17	3640001	3650000	10000	4.41176	76.4706	19.1176															ENSG00000228979	AC113554.1	chr17	61548964	61549456	1
	366	chr17	3650001	3660000	10000	4.41176	76.4706	19.1176															ENSG00000173826	KCNH6	chr17	61600694	61623600	1
	367	chr17	3660001	3670000	10000	4.41176	76.4706	19.1176															ENSG00000170921	TANC2	chr17	61086897	61505067	1
	368	chr17	3670001	3680000	10000	4.41176	76.4706	19.1176															ENSG00000136485	DCAF7	chr17	61627821	61671639	1
	369	chr17	3680001	3690000	10000	4.41176	76.4706	19.1176															ENSG00000198909	MAP3K3	chr17	61699800	61773667	1
	370	chr17	3690001	3700000	10000	4.41176	76.4706	19.1176															ENSG00000136490	LIMD2	chr17	61773249	61777519	1
	371	chr17	3700001	3710000	10000	4.41176	76.4706	19.1176															ENSG00000125695	STRADA	chr17	61780195	61819330	1
	372	chr17	3710001	3720000	10000	4.41176	76.4706	19.1176															ENSG00000240280	TCAM1.1	chr17	61926651	61941739	1
	373	chr17	3720001	3730000	10000	4.41176	76.4706	19.1176															ENSG00000199753	SNORD104	chr17	62223442	62223512	1
	374	chr17	3730001	3740000	10000	4.41176	76.4706	19.1176															ENSG00000224383	C17orf72	chr17	62075710	62081664	1
	375	chr17	3740001	3750000	10000	4.41176	76.4706	19.1176															ENSG00000087191	PSMC5	chr17	61904809	61909386	1
	376	chr17	3750001	3760000	10000	4.41176	76.4706	19.1176															ENSG00000256525	POLG2	chr17	62473903	62493184	1
	377	chr17	3760001	3770000	10000	4.41176	76.4706	19.1176															ENSG00000108854	SMURF2	chr17	62540734	62658386	1
	378	chr17	3770001	3780000	10000	4.41176	77.2059	18.3824															ENSG00000232457	AC037487.1	chr17	62950241	62952716	1
	379	chr17	3780001	3790000	10000	4.41176	77.2059	18.3824															ENSG00000240574	AC015821.1	chr17	63072262	63072428	1
	380	chr17	3790001	3800000	10000	4.41176	77.2059	18.3824															ENSG00000120063	GNA13	chr17	63005406	63052920	1
	381	chr17	3800001	3810000	10000	4.41176	77.2059	18.3824															ENSG00000198265	HELZ	chr17	65066554	65241319	1
	382	chr17	3810001	3820000	10000	4.41176	76.4706	19.1176															ENSG00000108654	DDX5	chr17	62494373	62502484	1
	383	chr17	3820001	3830000	10000	4.41176	76.4706	19.1176															ENSG00000258890	CEP95	chr17	62502254	62534060	1
	384	chr17	3830001	3840000	10000	4.41176	76.4706	19.1176															ENSG00000197170	PSMD12	chr17	65334031	65362743	1
	385	chr17	3840001	3850000	10000	4.41176	76.4706	19.1176															ENSG00000237854	AC005332.1.1	chr17	66097707	66111659	1
	386	chr17	3850001	3860000	10000	4.41176	76.4706	19.1176															ENSG00000141337	ARSG	chr17	66255322	66418872	1
	387	chr17	3860001	3870000	10000	4.41176	76.4706	19.1176															ENSG00000108932	SLC16A6	chr17	66263166	66287405	1
	388	chr17	3870001	3880000	10000	4.41176	76.4706	19.1176															ENSG00000123700	KCNJ2	chr17	68164813	68176160	1
	389	chr17	3880001	3890000	10000	4.41176	76.4706	19.1176															ENSG00000186665	C17orf58	chr17	65987217	65989765	1
	390	chr17	3890001	3900000	10000	4.41176	76.4706	19.1176															ENSG00000234721	AC125421.1.1	chr17	71782960	71796932	1
	391	chr17	3900001	3910000	10000	4.41176	76.4706	19.1176															ENSG00000069188	SDK2	chr17	71330522	71640227	1
	392	chr17	3910001	3920000	10000	4.41176	76.4706	19.1176															ENSG00000187959	CPSF4L	chr17	71244587	71258491	1
	393	chr17	3920001	3930000	10000	4.41176	76.4706	19.1176															ENSG00000257008	GPR142	chr17	72363644	72368739	1
	394	chr17	3930001	3940000	10000	4.41176	75.7353	19.8529															ENSG00000109062	SLC9A3R1	chr17	72744762	72765498	1
	395	chr17	3940001	3950000	10000	4.41176	75.7353	19.8529															ENSG00000109065	NAT9	chr17	72766687	72772470	1
	396	chr17	3950001	3960000	10000	4.41176	75.7353	19.8529															ENSG00000182938	OTOP3	chr17	72931896	72945541	1
	397	chr17	3960001	3970000	10000	4.41176	75.7353	19.8529															ENSG00000161513	FDXR	chr17	72858619	72869156	1
	398	chr17	3970001	3980000	10000	4.41176	75.7353	19.8529															ENSG00000180901	KCTD2	chr17	73043278	73061979	1
	399	chr17	3980001	3990000	10000	4.41176	75.7353	19.8529															ENSG00000172809	RPL38	chr17	72199720	72206676	1
	400	chr17	3990001	4000000	10000	4.41176	75.7353	19.8529															ENSG00000177885	GRB2	chr17	73314156	73401790	1
	401	chr17	4000001	4010000	10000	4.41176	75.7353	19.8529															ENSG00000257073	AC011933.1	chr17	73314158	73315410	1
	402	chr17	4010001	4020000	10000	4.41176	75.7353	19.8529															ENSG00000177728	KIAA0195	chr17	73452663	73496530	1
	403	chr17	4020001	4030000	10000	4.41176	75.7353	19.8529															ENSG00000177303	CASKIN2	chr17	73496342	73511627	1
	404	chr17	4030001	4040000	10000	4.41176	75.7353	19.8529															ENSG00000161526	SAP30BP	chr17	73663398	73704139	1
	405	chr17	4040001	4050000	10000	4.41176	75.7353	19.8529															ENSG00000092929	UNC13D	chr17	73823309	73840798	1
	406	chr17	4050001	4060000	10000	4.41176	75.7353	19.8529															ENSG00000204316	MRPL38	chr17	73894723	73905899	1
	407	chr17	4060001	4070000	10000	4.41176	75.7353	19.8529															ENSG00000161533	ACOX1	chr17	73937595	73975515	1
	408	chr17	4070001	4080000	10000	4.41176	75.7353	19.8529															ENSG00000185262	FAM100B	chr17	74261282	74267375	1
	409	chr17	4080001	4090000	10000	4.41176	75.7353	19.8529															ENSG00000228218	ATF4P3	chr17	74221831	74222887	1
	410	chr17	4090001	4100000	10000	4.41176	75.7353	19.8529															ENSG00000129673	AANAT	chr17	74449432	74466198	1
	411	chr17	4100001	4110000	10000	4.41176	75.7353	19.8529															ENSG00000161542	PRPSAP1	chr17	74307013	74380602	1
	412	chr17	4110001	4120000	10000	4.41176	75.7353	19.8529															ENSG00000242931	RP11-666A8.1.1	chr17	74426498	74427206	1
	413	chr17	4120001	4130000	10000	4.41176	75.7353	19.8529															ENSG00000214140	PRCD	chr17	74523870	74541458	1
	414	chr17	4130001	4140000	10000	4.41176	75.7353	19.8529															ENSG00000182473	EXOC7	chr17	74077086	74099868	1
	415	chr17	4140001	4150000	10000	4.41176	75.7353	19.8529															ENSG00000199961	SNORD1B	chr17	74557190	74557274	1
	416	chr17	4150001	4160000	10000	4.41176	75.7353	19.8529															ENSG00000201838	SNORD1A	chr17	74557715	74557787	1
	417	chr17	4160001	4170000	10000	4.41176	75.7353	19.8529															ENSG00000260180	RP11-87G24.3.1	chr17	74946555	74965238	1
	418	chr17	4170001	4180000	10000	4.41176	75.7353	19.8529															ENSG00000260654	RP11-87G24.4.1	chr17	74958973	74965179	1
	419	chr17	4180001	4190000	10000	4.41176	75.7353	19.8529															ENSG00000259949	RP11-13K12.1.1	chr17	75543022	75561115	1
	420	chr17	4190001	4200000	10000	4.41176	75.7353	19.8529															ENSG00000234912	LINC00338	chr17	75082797	75095278	1
	421	chr17	4200001	4210000	10000	4.41176	75.7353	19.8529															ENSG00000129657	SEC14L1	chr17	75084830	75213183	1
	422	chr17	4210001	4220000	10000	4.41176	75.7353	19.8529															ENSG00000251790	SCARNA16	chr17	75085388	75085575	1
	423	chr17	4220001	4230000	10000	4.41176	75.7353	19.8529															ENSG00000213135	AC015815.6	chr17	75085985	75087063	1
	424	chr17	4230001	4240000	10000	4.41176	75.7353	19.8529															ENSG00000203316	AC015815.3	chr17	75083296	75083384	1
	425	chr17	4240001	4250000	10000	4.41176	75.7353	19.8529															ENSG00000228733	AC015815.8	chr17	75108842	75108930	1
	426	chr17	4250001	4260000	10000	4.41176	75.7353	19.8529															ENSG00000240656	AC068594.1	chr17	75158031	75158389	1
	427	chr17	4260001	4270000	10000	4.41176	75.7353	19.8529															ENSG00000187775	DNAH17	chr17	76419777	76573476	1
	428	chr17	4270001	4280000	10000	4.41176	75.7353	19.8529															ENSG00000200063	SNORA30	chr17	76396015	76396144	1
	429	chr17	4280001	4290000	10000	4.41176	75.7353	19.8529															ENSG00000184640	2009-09-01	chr17	75277491	75496674	1
	430	chr17	4290001	4300000	10000	4.41176	75.7353	19.8529															ENSG00000235935	AC111170.3.1	chr17	75424896	75427072	1
	431	chr17	4300001	4310000	10000	4.41176	75.7353	19.8529															ENSG00000244209	RP11-323N12.2.1	chr17	76841411	76842209	1
	432	chr17	4310001	4320000	10000	4.41176	75.7353	19.8529															ENSG00000241865	RP11-323N12.1.1	chr17	76842031	76842950	1
	433	chr17	4320001	4330000	10000	4.41176	75.7353	19.8529															ENSG00000055483	USP36	chr17	76792964	76836969	1
	434	chr17	4330001	4340000	10000	4.41176	75.7353	19.8529															ENSG00000214112	AC073624.1.1	chr17	77015290	77023683	1
	435	chr17	4340001	4350000	10000	4.41176	75.7353	19.8529															ENSG00000173918	C1QTNF1	chr17	77020250	77045870	1
	436	chr17	4350001	4360000	10000	4.41176	75.7353	19.8529															ENSG00000214105	AC105337.1	chr17	77681074	77682784	1
	437	chr17	4360001	4370000	10000	4.41176	75.7353	19.8529															ENSG00000167281	RBFOX3	chr17	77085426	77613550	1
	438	chr17	4370001	4380000	10000	4.41176	75.7353	19.8529															ENSG00000238331	AC100791.2	chr17	77784477	77784573	1
	439	chr17	4380001	4390000	10000	4.41176	75.7353	19.8529															ENSG00000141570	CBX8	chr17	77765930	77775482	1
	440	chr17	4390001	4400000	10000	4.41176	75.7353	19.8529															ENSG00000184247	AC100791.1	chr17	77910550	77910992	1
	441	chr17	4400001	4410000	10000	4.41176	75.7353	19.8529															ENSG00000171298	GAA	chr17	78075354	78093678	1
	442	chr17	4410001	4420000	10000	4.41176	75.7353	19.8529															ENSG00000173818	ENDOV	chr17	78388964	78411886	1
	443	chr17	4420001	4430000	10000	4.41176	75.7353	19.8529															ENSG00000221025	MIR1250	chr17	79106995	79107108	1
	444	chr17	4430001	4440000	10000	4.41176	75.7353	19.8529															ENSG00000225180	AATK-AS1	chr17	79139306	79156964	1
	445	chr17	4440001	4450000	10000	4.41176	75.7353	19.8529															ENSG00000260005	AC027601.1.1	chr17	79203140	79206006	1
	446	chr17	4450001	4460000	10000	4.41176	75.7353	19.8529															ENSG00000185332	TMEM105	chr17	79285073	79304474	1
	447	chr17	4460001	4470000	10000	4.41176	75.7353	19.8529															ENSG00000185168	LINC00482	chr17	79276623	79283048	1
	448	chr17	4470001	4480000	10000	4.41176	75.7353	19.8529															ENSG00000171282	BAHCC1	chr17	79373539	79433357	1
	449	chr17	4480001	4490000	10000	4.41176	75.7353	19.8529															ENSG00000157637	SLC38A10	chr17	79218799	79269347	1
	450	chr17	4490001	4500000	10000	4.41176	75.7353	19.8529															ENSG00000229848	RP13-766D20.2.1	chr17	79481072	79494802	1
	451	chr17	4500001	4510000	10000	4.41176	75.7353	19.8529															ENSG00000207021	Y_RNA	chr17	79540515	79540628	1
	452	chr17	4510001	4520000	10000	4.41176	75.7353	19.8529															ENSG00000185504	C17orf70	chr17	79506910	79520987	1
	453	chr17	4520001	4530000	10000	4.41176	75.7353	19.8529															ENSG00000183048	MRPL12	chr17	79670403	79688041	1
	454	chr17	4530001	4540000	10000	4.41176	75.7353	19.8529															ENSG00000183979	NPB	chr17	79860071	79860780	1
	455	chr17	4540001	4550000	10000	4.41176	75.7353	19.8529															ENSG00000235296	AC137723.5.1	chr17	79899744	79905477	1
	456	chr17	4550001	4560000	10000	4.41176	75.7353	19.8529															ENSG00000185269	NOTUM	chr17	79910387	79919716	1
	457	chr17	4560001	4570000	10000	4.41176	75.7353	19.8529															ENSG00000185624	P4HB	chr17	79801036	79818545	1
	458	chr17	4570001	4580000	10000	4.41176	75.7353	19.8529															ENSG00000169733	RFNG	chr17	80005777	80009719	1
	459	chr17	4580001	4590000	10000	4.41176	76.4706	19.1176															ENSG00000141526	SLC16A3	chr17	80186292	80197369	1
	460	chr17	4590001	4600000	10000	4.41176	76.4706	19.1176															ENSG00000238947	snoU13	chr17	80099538	80099649	1
	461	chr17	4600001	4610000	10000	4.41176	76.4706	19.1176															ENSG00000141551	CSNK1D	chr17	80202245	80231576	1
	462	chr17	4610001	4620000	10000	4.41176	76.4706	19.1176															ENSG00000181396	C17orf101	chr17	80347085	80376513	1
	463	chr17	4620001	4630000	10000	4.41176	76.4706	19.1176															ENSG00000141562	NARF	chr17	80416059	80446141	1
	464	chr17	4630001	4640000	10000	4.41176	76.4706	19.1176															ENSG00000238403	snoU13	chr17	80540380	80540476	1
	465	chr17	4640001	4650000	10000	4.41176	76.4706	19.1176															ENSG00000141580	WDR45L	chr17	80572437	80606411	1
	466	chr17	4650001	4660000	10000	4.41176	76.4706	19.1176															ENSG00000141556	TBCD	chr17	80709939	80914691	1
	467	chr17	4660001	4670000	10000	4.41176	76.4706	19.1176															ENSG00000141579	ZNF750	chr17	80787310	80797931	1
	468	chr17	4670001	4680000	10000	4.41176	76.4706	19.1176															ENSG00000167914	GSDMA	chr17	38119225	38134019	0
	469	chr17	4680001	4690000	10000	4.41176	76.4706	19.1176															ENSG00000108342	CSF3	chr17	38171613	38174066	0
	470	chr17	4690001	4700000	10000	4.41176	76.4706	19.1176															ENSG00000239422	AC068669.2	chr17	38238932	38239005	0
	471	chr17	4700001	4710000	10000	4.41176	76.4706	19.1176															ENSG00000200735	RNY4P8	chr17	38399474	38399571	0
	472	chr17	4710001	4720000	10000	4.41176	77.2059	18.3824															ENSG00000252618	5S_rRNA	chr17	38530340	38530428	0
	473	chr17	4720001	4730000	10000	4.41176	77.2059	18.3824															ENSG00000183153	GJD3	chr17	38517234	38520067	0
	474	chr17	4730001	4740000	10000	4.41176	77.2059	18.3824															ENSG00000238793	SNORD124	chr17	38183794	38183898	0
	475	chr17	4740001	4750000	10000	4.41176	77.2059	18.3824															ENSG00000240125	RP11-58O9.1.1	chr17	38595718	38596169	0
	476	chr17	4750001	4760000	10000	4.41176	77.2059	18.3824															ENSG00000141753	IGFBP4	chr17	38599701	38613983	0
	477	chr17	4760001	4770000	10000	4.41176	77.2059	18.3824															ENSG00000126353	CCR7	chr17	38710020	38721724	0
	478	chr17	4770001	4780000	10000	4.41176	77.2059	18.3824															ENSG00000224244	AC090283.3.1	chr17	38843289	38845612	0
	479	chr17	4780001	4790000	10000	4.41176	77.2059	18.3824															ENSG00000186393	KRT26	chr17	38922489	38928414	0
	480	chr17	4790001	4800000	10000	4.41176	77.2059	18.3824															ENSG00000171446	KRT27	chr17	38933059	38938786	0
	481	chr17	4800001	4810000	10000	4.41176	77.2059	18.3824															ENSG00000173908	KRT28	chr17	38948063	38956211	0
	482	chr17	4810001	4820000	10000	4.41176	77.2059	18.3824															ENSG00000229028	KRT223P	chr17	38873486	38878184	0
	483	chr17	4820001	4830000	10000	4.41176	77.2059	18.3824															ENSG00000204897	KRT25	chr17	38904271	38911584	0
	484	chr17	4830001	4840000	10000	4.41176	77.2059	18.3824															ENSG00000167916	KRT24	chr17	38854242	38860002	0
	485	chr17	4840001	4850000	10000	4.41176	77.2059	18.3824															ENSG00000212899	KRTAP3-3	chr17	39149685	39150385	0
	486	chr17	4850001	4860000	10000	5.14706	76.4706	18.3824															ENSG00000212901	KRTAP3-1	chr17	39164775	39165366	0
	487	chr17	4860001	4870000	10000	5.14706	76.4706	18.3824															ENSG00000212900	KRTAP3-2	chr17	39155446	39156138	0
	488	chr17	4870001	4880000	10000	5.14706	76.4706	18.3824															ENSG00000226776	AC007455.9.1	chr17	39160732	39161012	0
	489	chr17	4880001	4890000	10000	5.14706	76.4706	18.3824															ENSG00000204887	KRTAP1-4	chr17	39185928	39186377	0
	490	chr17	4890001	4900000	10000	5.14706	76.4706	18.3824															ENSG00000188581	KRTAP1-1	chr17	39196810	39197713	0
	491	chr17	4900001	4910000	10000	5.14706	76.4706	18.3824															ENSG00000221880	KRTAP1-3	chr17	39190141	39191107	0
	492	chr17	4910001	4920000	10000	5.14706	76.4706	18.3824															ENSG00000171431	KRT20	chr17	39030851	39041479	0
	493	chr17	4920001	4930000	10000	5.14706	76.4706	18.3824															ENSG00000237230	KRTAP2-5P	chr17	39228197	39228593	0
	494	chr17	4930001	4940000	10000	5.14706	76.4706	18.3824															ENSG00000204889	KRT40	chr17	39133967	39143253	0
	495	chr17	4940001	4950000	10000	5.14706	75.7353	19.1176															ENSG00000213417	KRTAP2-4	chr17	39221368	39222131	0
	496	chr17	4950001	4960000	10000	5.14706	75.7353	19.1176															ENSG00000212725	KRTAP2-1	chr17	39202792	39203568	0
	497	chr17	4960001	4970000	10000	5.14706	75.7353	19.1176															ENSG00000198271	KRTAP4-5	chr17	39305177	39306054	0
	498	chr17	4970001	4980000	10000	5.14706	75.7353	19.1176															ENSG00000212724	KRTAP2-3	chr17	39215494	39216344	0
	499	chr17	4980001	4990000	10000	5.14706	75.7353	19.1176															ENSG00000212721	KRTAP4-11	chr17	39273432	39274606	0
	500	chr17	4990001	5000000	10000	5.14706	75.7353	19.1176															ENSG00000187242	KRT12	chr17	39017194	39023462	0
	501	chr17	5000001	5010000	10000	5.14706	75.7353	19.1176															ENSG00000214518	KRTAP2-2	chr17	39210749	39211482	0
	502	chr17	5010001	5020000	10000	5.14706	75	19.8529															ENSG00000221852	KRTAP1-5	chr17	39182277	39183454	0
	503	chr17	5020001	5030000	10000	5.14706	75	19.8529															ENSG00000171396	KRTAP4-4	chr17	39315909	39316983	0
	504	chr17	5030001	5040000	10000	5.14706	75	19.8529															ENSG00000213416	KRTAP4-12	chr17	39279342	39280419	0
	505	chr17	5040001	5050000	10000	5.14706	75	19.8529															ENSG00000198090	KRTAP4-6	chr17	39295684	39296739	0
	506	chr17	5050001	5060000	10000	5.14706	75	19.8529															ENSG00000204873	KRTAP9-3	chr17	39388714	39389705	0
	507	chr17	5060001	5070000	10000	5.14706	75	19.8529															ENSG00000248807	AC006070.11.1	chr17	39368957	39369489	0
	508	chr17	5070001	5080000	10000	5.14706	75	19.8529															ENSG00000239886	KRTAP9-2	chr17	39382899	39383904	0
	509	chr17	5080001	5090000	10000	5.14706	75	19.8529															ENSG00000229351	AC006070.7.1	chr17	39427562	39428087	0
	510	chr17	5090001	5100000	10000	5.14706	75	19.8529															ENSG00000187272	KRTAP9-8	chr17	39394296	39395256	0
	511	chr17	5100001	5110000	10000	5.14706	75	19.8529															ENSG00000233014	TBC1D3P7	chr17	39479678	39485797	0
	512	chr17	5110001	5120000	10000	5.14706	75	19.8529															ENSG00000237183	AC006070.13.1	chr17	39436855	39437062	0
	513	chr17	5120001	5130000	10000	5.14706	75	19.8529															ENSG00000212659	KRTAP9-6	chr17	39421590	39422893	0
	514	chr17	5130001	5140000	10000	5.14706	75	19.8529															ENSG00000180386	KRTAP9-7	chr17	39431910	39432949	0
	515	chr17	5140001	5150000	10000	5.14706	75	19.8529															ENSG00000240542	KRTAP9-1	chr17	39344696	39346891	0
	516	chr17	5150001	5160000	10000	5.14706	75	19.8529															ENSG00000212658	KRTAP29-1	chr17	39458077	39459103	0
	517	chr17	5160001	5170000	10000	5.14706	75	19.8529															ENSG00000108516	AC003958.6.1	chr17	39490883	39491985	0
	518	chr17	5170001	5180000	10000	5.14706	75	19.8529															ENSG00000006059	KRT33A	chr17	39502343	39507064	0
	519	chr17	5180001	5190000	10000	5.14706	75	19.8529															ENSG00000241595	KRTAP9-4	chr17	39405938	39406904	0
	520	chr17	5190001	5200000	10000	5.14706	75	19.8529															ENSG00000198083	KRTAP9-9	chr17	39405972	39412616	0
	521	chr17	5200001	5210000	10000	5.14706	75	19.8529															ENSG00000131738	KRT33B	chr17	39519745	39526052	0
	522	chr17	5210001	5220000	10000	5.14706	75	19.8529															ENSG00000234477	AC004231.2.1	chr17	39077681	39132178	0
	523	chr17	5220001	5230000	10000	5.14706	75	19.8529															ENSG00000108244	KRT23	chr17	39078947	39093836	0
	524	chr17	5230001	5240000	10000	5.14706	75	19.8529															ENSG00000196859	KRT39	chr17	39114668	39123144	0
	525	chr17	5240001	5250000	10000	5.14706	75	19.8529															ENSG00000167920	TMEM99	chr17	38975357	38992522	0
	526	chr17	5250001	5260000	10000	5.14706	75	19.8529															ENSG00000240871	KRTAP4-7	chr17	39240458	39241396	0
	527	chr17	5260001	5270000	10000	5.14706	75	19.8529															ENSG00000212722	KRTAP4-9	chr17	39240458	39262740	0
	528	chr17	5270001	5280000	10000	5.14706	75	19.8529															ENSG00000204880	KRTAP4-8	chr17	39253232	39254393	0
	529	chr17	5280001	5290000	10000	5.14706	75	19.8529															ENSG00000241241	AC100808.7.1	chr17	39257753	39258461	0
	530	chr17	5290001	5300000	10000	5.14706	75	19.8529															ENSG00000171360	KRT38	chr17	39593528	39597173	0
	531	chr17	5300001	5310000	10000	5.14706	75	19.8529															ENSG00000094796	KRT31	chr17	39549975	39553844	0
	532	chr17	5310001	5320000	10000	5.14706	75.7353	19.1176															ENSG00000236473	AC019349.4.1	chr17	39604434	39610307	0
	533	chr17	5320001	5330000	10000	5.14706	75.7353	19.1176															ENSG00000131737	KRT34	chr17	39533901	39538655	0
	534	chr17	5330001	5340000	10000	5.14706	75.7353	19.1176															ENSG00000223125	U2	chr17	39624207	39624398	0
	535	chr17	5340001	5350000	10000	5.14706	75.7353	19.1176															ENSG00000108759	KRT32	chr17	39616062	39623681	0
	536	chr17	5350001	5360000	10000	5.14706	75.7353	19.1176															ENSG00000234859	AC003958.2.1	chr17	39558667	39581301	0
	537	chr17	5360001	5370000	10000	5.14706	75.7353	19.1176															ENSG00000225438	AC003958.1.1	chr17	39562763	39568027	0
	538	chr17	5370001	5380000	10000	5.14706	75.7353	19.1176															ENSG00000108417	KRT37	chr17	39577004	39580775	0
	539	chr17	5380001	5390000	10000	5.14706	75.7353	19.1176															ENSG00000197079	KRT35	chr17	39632940	39637392	0
	540	chr17	5390001	5400000	10000	5.14706	75.7353	19.1176															ENSG00000126337	KRT36	chr17	39642387	39648798	0
	541	chr17	5400001	5410000	10000	5.14706	75.7353	19.1176															ENSG00000171401	KRT13	chr17	39657232	39661849	0
	542	chr17	5410001	5420000	10000	5.14706	75.7353	19.1176															ENSG00000229732	AC019349.5.1	chr17	39657234	39658661	0
	543	chr17	5420001	5430000	10000	5.14706	75.7353	19.1176															ENSG00000226629	AC019349.2.1	chr17	39705857	39710747	0
	544	chr17	5430001	5440000	10000	5.14706	75.7353	19.1176															ENSG00000186847	KRT14	chr17	39738530	39743173	0
	545	chr17	5440001	5450000	10000	5.14706	75.7353	19.1176															ENSG00000171403	KRT9	chr17	39722095	39728310	0
	546	chr17	5450001	5460000	10000	5.14706	75.7353	19.1176															ENSG00000178502	KLHL11	chr17	40009796	40021684	0
	547	chr17	5460001	5470000	10000	5.14706	75.7353	19.1176															ENSG00000131473	ACLY	chr17	40023160	40075272	0
	548	chr17	5470001	5480000	10000	5.14706	75.7353	19.1176															ENSG00000108771	DHX58	chr17	40253421	40264751	0
	549	chr17	5480001	5490000	10000	5.14706	75.7353	19.1176															ENSG00000128422	KRT17	chr17	39775688	39781094	0
	550	chr17	5490001	5500000	10000	5.14706	75.7353	19.1176															ENSG00000173801	JUP	chr17	39775691	39943183	0
	551	chr17	5500001	5510000	10000	5.14706	75	19.8529															ENSG00000173812	EIF1	chr17	39845136	39848920	0
	552	chr17	5510001	5520000	10000	5.14706	75	19.8529															ENSG00000184502	GAST	chr17	39868577	39872221	0
	553	chr17	5520001	5530000	10000	5.14706	75	19.8529															ENSG00000239542	AC109319.1	chr17	39886378	39886657	0
	554	chr17	5530001	5540000	10000	5.14706	75	19.8529															ENSG00000161610	HCRT	chr17	40336077	40337470	0
	555	chr17	5540001	5550000	10000	5.14706	75	19.8529															ENSG00000221020	AC107993.1	chr17	40551026	40551109	0
	556	chr17	5550001	5560000	10000	5.14706	75	19.8529															ENSG00000238704	U7	chr17	40592215	40592277	0
	557	chr17	5560001	5570000	10000	5.14706	75	19.8529															ENSG00000168259	DNAJC7	chr17	40128438	40169715	0
	558	chr17	5570001	5580000	10000	5.14706	75	19.8529															ENSG00000177469	PTRF	chr17	40554467	40575338	0
	559	chr17	5580001	5590000	10000	5.14706	75	19.8529															ENSG00000108797	CNTNAP1	chr17	40834631	40852010	0
	560	chr17	5590001	5600000	10000	5.14706	75	19.8529															ENSG00000126562	WNK4	chr17	40932648	40949061	0
	561	chr17	5600001	5610000	10000	5.14706	75	19.8529															ENSG00000108799	EZH1	chr17	40852293	40897071	0
	562	chr17	5610001	5620000	10000	5.14706	75	19.8529															ENSG00000239671	CTD-3193K9.1.1	chr17	40866316	40866661	0
	563	chr17	5620001	5630000	10000	5.14706	75	19.8529															ENSG00000183978	CCDC56	chr17	40949652	40950704	0
	564	chr17	5630001	5640000	10000	5.14706	75	19.8529															ENSG00000176563	CNTD1	chr17	40950853	40963604	0
	565	chr17	5640001	5650000	10000	5.14706	75	19.8529															ENSG00000212149	SNORA40	chr17	41092591	41092719	0
	566	chr17	5650001	5660000	10000	5.14706	75	19.8529															ENSG00000131480	AOC2	chr17	40996608	41002722	0
	567	chr17	5660001	5670000	10000	5.14706	75	19.8529															ENSG00000131482	G6PC	chr17	41052814	41065386	0
	568	chr17	5670001	5680000	10000	5.14706	75	19.8529															ENSG00000200510	RNY4P2	chr17	41084864	41084959	0
	569	chr17	5680001	5690000	10000	5.14706	75	19.8529															ENSG00000260105	RP11-506G7.1.1	chr17	41017938	41026386	0
	570	chr17	5690001	5700000	10000	5.14706	75	19.8529															ENSG00000213373	AC100793.2.1	chr17	41026686	41050751	0
	571	chr17	5700001	5710000	10000	5.14706	75	19.8529															ENSG00000252039	U6	chr17	41043354	41043452	0
	572	chr17	5710001	5720000	10000	5.14706	75	19.8529															ENSG00000068079	IFI35	chr17	41158741	41166473	0
	573	chr17	5720001	5730000	10000	5.14706	75	19.8529															ENSG00000108830	RND2	chr17	41177257	41184057	0
	574	chr17	5730001	5740000	10000	5.14706	75	19.8529															ENSG00000184988	TMEM106A	chr17	41363893	41371589	0
	575	chr17	5740001	5750000	10000	5.14706	75	19.8529															ENSG00000236383	AC109326.1.1	chr17	41368959	41381062	0
	576	chr17	5750001	5760000	10000	5.14706	75	19.8529															ENSG00000252882	U6	chr17	41473360	41473459	0
	577	chr17	5760001	5770000	10000	5.14706	75	19.8529															ENSG00000222944	RNU2-4P	chr17	41464593	41464785	0
	578	chr17	5770001	5780000	10000	5.14706	75	19.8529															ENSG00000252589	MIR2117	chr17	41522173	41522253	0
	579	chr17	5780001	5790000	10000	5.14706	75	19.8529															ENSG00000237888	AC087650.1.1	chr17	41553565	41554033	0
	580	chr17	5790001	5800000	10000	5.14706	75	19.8529															ENSG00000252279	U6	chr17	41522874	41522981	0
	581	chr17	5800001	5810000	10000	5.14706	75	19.8529															ENSG00000251763	U6	chr17	41489794	41489898	0
	582	chr17	5810001	5820000	10000	5.14706	75	19.8529															ENSG00000252729	U6	chr17	41550952	41551058	0
	583	chr17	5820001	5830000	10000	5.14706	75	19.8529															ENSG00000108828	VAT1	chr17	41166621	41174459	0
	584	chr17	5830001	5840000	10000	5.14706	75	19.8529															ENSG00000215964	AC055813.1	chr17	41825567	41825631	0
	585	chr17	5840001	5850000	10000	5.14706	75	19.8529															ENSG00000167941	SOST	chr17	41831102	41836156	0
	586	chr17	5850001	5860000	10000	5.14706	75	19.8529															ENSG00000175832	ETV4	chr17	41605211	41623762	0
	587	chr17	5860001	5870000	10000	5.14706	75	19.8529															ENSG00000005102	MEOX1	chr17	41717755	41739322	0
	588	chr17	5870001	5880000	10000	5.14706	75	19.8529															ENSG00000252843	U7	chr17	41563764	41563826	0
	589	chr17	5880001	5890000	10000	5.14706	75	19.8529															ENSG00000161649	CD300LG	chr17	41924515	41940994	0
	590	chr17	5890001	5900000	10000	5.14706	75	19.8529															ENSG00000131096	PYY	chr17	42030110	42081837	0
	591	chr17	5900001	5910000	10000	5.14706	75	19.8529															ENSG00000161653	NAGS	chr17	42082030	42086433	0
	592	chr17	5910001	5920000	10000	5.14706	75	19.8529															ENSG00000091947	TMEM101	chr17	42088558	42092417	0
	593	chr17	5920001	5930000	10000	5.14706	75	19.8529															ENSG00000141349	G6PC3	chr17	42148097	42153711	0
	594	chr17	5930001	5940000	10000	5.14706	75	19.8529															ENSG00000212446	U6	chr17	42213250	42213357	0
	595	chr17	5940001	5950000	10000	5.14706	75	19.8529															ENSG00000108840	HDAC5	chr17	42154120	42201014	0
	596	chr17	5950001	5960000	10000	5.14706	75	19.8529															ENSG00000252628	U6	chr17	42384455	42384541	0
	597	chr17	5960001	5970000	10000	5.14706	75	19.8529															ENSG00000004939	SLC4A1	chr17	42325752	42345509	0
	598	chr17	5970001	5980000	10000	5.14706	75	19.8529															ENSG00000214921	AC003102.1	chr17	42325757	42327236	0
	599	chr17	5980001	5990000	10000	5.14706	75	19.8529															ENSG00000108312	UBTF	chr17	42282400	42298994	0
	600	chr17	5990001	6000000	10000	5.14706	75	19.8529															ENSG00000237411	AC003043.2.1	chr17	42396995	42397584	0
	601	chr17	6000001	6010000	10000	5.14706	75	19.8529															ENSG00000030582	GRN	chr17	42422490	42430470	0
	602	chr17	6010001	6020000	10000	5.14706	75	19.8529															ENSG00000240589	AC007722.1	chr17	42486426	42486726	0
	603	chr17	6020001	6030000	10000	5.14706	75	19.8529															ENSG00000240305	RP11-1072C15.1.1	chr17	42797127	42797965	0
	604	chr17	6030001	6040000	10000	5.14706	75	19.8529															ENSG00000167131	CCDC103	chr17	42977083	42980250	0
	605	chr17	6040001	6050000	10000	5.14706	75	19.8529															ENSG00000214447	FAM187A	chr17	42977134	42982758	0
	606	chr17	6050001	6060000	10000	5.14706	75	19.8529															ENSG00000224911	AC015936.3.1	chr17	42980528	42981914	0
	607	chr17	6060001	6070000	10000	5.14706	75	19.8529															ENSG00000224505	AC002117.1.1	chr17	43227984	43236822	0
	608	chr17	6070001	6080000	10000	5.14706	75	19.8529															ENSG00000199953	5S_rRNA	chr17	43404731	43404863	0
	609	chr17	6080001	6090000	10000	5.14706	75	19.8529															ENSG00000200888	Y_RNA	chr17	43148809	43148911	0
	610	chr17	6090001	6100000	10000	5.14706	75	19.8529															ENSG00000159314	ARHGAP27	chr17	43471274	43511787	0
	611	chr17	6100001	6110000	10000	5.14706	75.7353	19.1176															ENSG00000236234	AC091132.1.1	chr17	43530209	43541431	0
	612	chr17	6110001	6120000	10000	5.14706	75.7353	19.1176															ENSG00000253034	U7	chr17	43556407	43556462	0
	613	chr17	6120001	6130000	10000	5.14706	75.7353	19.1176															ENSG00000214425	AC091132.2	chr17	43578684	43595264	0
	614	chr17	6130001	6140000	10000	5.14706	75.7353	19.1176															ENSG00000131484	AC091132.1	chr17	43580625	43611631	0
	615	chr17	6140001	6150000	10000	5.14706	75	19.8529															ENSG00000204652	RPS26P8	chr17	43685908	43686349	0
	616	chr17	6150001	6160000	10000	5.14706	75	19.8529															ENSG00000238723	Y_RNA	chr17	44292435	44292537	0
	617	chr17	6160001	6170000	10000	5.14706	75	19.8529															ENSG00000252698	U7	chr17	44204761	44204817	0
	618	chr17	6170001	6180000	10000	5.14706	75	19.8529															ENSG00000228696	ARL17B	chr17	44376500	44439163	0
	619	chr17	6180001	6190000	10000	5.14706	75	19.8529															ENSG00000260075	NSFP1	chr17	44450220	44564507	0
	620	chr17	6190001	6200000	10000	5.14706	75	19.8529															ENSG00000238083	LRRC37A2	chr17	44590075	44633016	0
	621	chr17	6200001	6210000	10000	5.14706	75	19.8529															ENSG00000185829	ARL17A	chr17	44594068	44657088	0
	622	chr17	6210001	6220000	10000	5.14706	75	19.8529															ENSG00000232300	FAM215B	chr17	44636195	44640161	0
	623	chr17	6220001	6230000	10000	5.14706	75	19.8529															ENSG00000158955	WNT9B	chr17	44910620	44964096	0
	624	chr17	6230001	6240000	10000	5.14706	75	19.8529															ENSG00000239399	AC068152.1	chr17	45119194	45119470	0
	625	chr17	6240001	6250000	10000	5.14706	75	19.8529															ENSG00000186868	MAPT	chr17	43971747	44105703	0
	626	chr17	6250001	6260000	10000	5.14706	75	19.8529															ENSG00000256762	STH	chr17	44076615	44077060	0
	627	chr17	6260001	6270000	10000	5.14706	75	19.8529															ENSG00000198336	MYL4	chr17	45286427	45301045	0
	628	chr17	6270001	6280000	10000	5.14706	75	19.8529															ENSG00000252088	snoU13	chr17	45298007	45298091	0
	629	chr17	6280001	6290000	10000	5.14706	75	19.8529															ENSG00000259207	ITGB3	chr17	45331207	45421658	0
	630	chr17	6290001	6300000	10000	5.14706	75	19.8529															ENSG00000259753	RP11-290H9.2.1	chr17	45331262	45421658	0
	631	chr17	6300001	6310000	10000	5.14706	75	19.8529															ENSG00000178852	C17orf57	chr17	45400655	45518678	0
	632	chr17	6310001	6320000	10000	5.14706	75.7353	19.1176															ENSG00000221016	AC002558.1	chr17	45195867	45195957	0
	633	chr17	6320001	6330000	10000	5.14706	75.7353	19.1176															ENSG00000239291	RP5-867C24.1.1	chr17	45236556	45237359	0
	634	chr17	6330001	6340000	10000	5.14706	75.7353	19.1176															ENSG00000243169	AC015674.1	chr17	45833511	45833576	0
	635	chr17	6340001	6350000	10000	5.14706	75.7353	19.1176															ENSG00000189120	SP6	chr17	45922279	45933240	0
	636	chr17	6350001	6360000	10000	5.14706	75.7353	19.1176															ENSG00000167183	PRR15L	chr17	46029335	46035110	0
	637	chr17	6360001	6370000	10000	5.14706	75.7353	19.1176															ENSG00000141295	SCRN2	chr17	45915048	45918699	0
	638	chr17	6370001	6380000	10000	5.14706	75.7353	19.1176															ENSG00000005243	COPZ2	chr17	46103534	46115139	0
	639	chr17	6380001	6390000	10000	5.14706	75.7353	19.1176															ENSG00000207947	MIR152	chr17	46114526	46114613	0
	640	chr17	6390001	6400000	10000	5.14706	75.7353	19.1176															ENSG00000206734	Y_RNA	chr17	45634778	45634880	0
	641	chr17	6400001	6410000	10000	5.14706	75.7353	19.1176															ENSG00000108465	CDK5RAP3	chr17	46047899	46059147	0
	642	chr17	6410001	6420000	10000	5.14706	75.7353	19.1176															ENSG00000082641	NFE2L1	chr17	46125685	46138906	0
	643	chr17	6420001	6430000	10000	5.14706	75.7353	19.1176															ENSG00000206805	Y_RNA	chr17	46556458	46556560	0
	644	chr17	6430001	6440000	10000	5.14706	75.7353	19.1176															ENSG00000120094	HOXB1	chr17	46606549	46608359	0
	645	chr17	6440001	6450000	10000	5.14706	75.7353	19.1176															ENSG00000244559	CTD-2377D24.2.1	chr17	46767842	46767986	0
	646	chr17	6450001	6460000	10000	5.14706	75.7353	19.1176															ENSG00000159182	PRAC	chr17	46799083	46799884	0
	647	chr17	6460001	6470000	10000	5.14706	75.7353	19.1176															ENSG00000244649	CTD-2377D24.6.1	chr17	46782564	46784708	0
	648	chr17	6470001	6480000	10000	5.14706	75.7353	19.1176															ENSG00000242407	CTD-2377D24.4.1	chr17	46810452	46811250	0
	649	chr17	6480001	6490000	10000	5.14706	75.7353	19.1176															ENSG00000242067	RPL9P28	chr17	46768477	46769056	0
	650	chr17	6490001	6500000	10000	5.14706	75.7353	19.1176															ENSG00000241788	COX6B1P2	chr17	46791091	46791307	0
	651	chr17	6500001	6510000	10000	5.14706	75.7353	19.1176															ENSG00000229637	HOXB13-AS1	chr17	46800529	46802819	0
	652	chr17	6510001	6520000	10000	5.14706	75.7353	19.1176															ENSG00000159184	HOXB13	chr17	46802124	46806540	0
	653	chr17	6520001	6530000	10000	5.14706	75.7353	19.1176															ENSG00000141293	SKAP1	chr17	46210801	46507594	0
	654	chr17	6530001	6540000	10000	5.14706	75.7353	19.1176															ENSG00000221739	MIR1203	chr17	46233788	46233873	0
	655	chr17	6540001	6550000	10000	5.14706	75.7353	19.1176															ENSG00000207306	U6	chr17	46274041	46274148	0
	656	chr17	6550001	6560000	10000	5.14706	75.7353	19.1176															ENSG00000235300	AC090627.1.1	chr17	46371706	46385191	0
	657	chr17	6560001	6570000	10000	5.14706	75.7353	19.1176															ENSG00000200538	U3	chr17	46459733	46459948	0
	658	chr17	6570001	6580000	10000	5.14706	75.7353	19.1176															ENSG00000120087	HOXB7	chr17	46684589	46710934	0
	659	chr17	6580001	6590000	10000	5.14706	75.7353	19.1176															ENSG00000260027	RP11-357H14.19.1	chr17	46684988	46716647	0
	660	chr17	6590001	6600000	10000	5.14706	75.7353	19.1176															ENSG00000233283	RP11-357H14.20.1	chr17	46713653	46724385	0
	661	chr17	6600001	6610000	10000	5.14706	75.7353	19.1176															ENSG00000242207	RP11-357H14.4.1	chr17	46706036	46712294	0
	662	chr17	6610001	6620000	10000	5.14706	75.7353	19.1176															ENSG00000120068	HOXB8	chr17	46688445	46692653	0
	663	chr17	6620001	6630000	10000	5.14706	75.7353	19.1176															ENSG00000170689	HOXB9	chr17	46698517	46703839	0
	664	chr17	6630001	6640000	10000	5.14706	75	19.8529															ENSG00000258217	MIR196A1.1	chr17	46709836	46709938	0
	665	chr17	6640001	6650000	10000	5.14706	75	19.8529															ENSG00000210741	MIR196A1	chr17	46709851	46709921	0
	666	chr17	6650001	6660000	10000	5.14706	75	19.8529															ENSG00000120093	HOXB3	chr17	46626231	46667634	0
	667	chr17	6660001	6670000	10000	5.14706	75	19.8529															ENSG00000257487	RP11-357H14.17.1	chr17	46632894	46682274	0
	668	chr17	6670001	6680000	10000	5.14706	75	19.8529															ENSG00000182742	HOXB4	chr17	46652874	46657473	0
	669	chr17	6680001	6690000	10000	5.14706	75	19.8529															ENSG00000257178	RP11-357H14.16.1	chr17	46656991	46659621	0
	670	chr17	6690001	6700000	10000	5.14706	75	19.8529															ENSG00000207777	MIR10A	chr17	46657199	46657309	0
	671	chr17	6700001	6710000	10000	5.14706	75	19.8529															ENSG00000120075	HOXB5	chr17	46668618	46671323	0
	672	chr17	6710001	6720000	10000	5.14706	75	19.8529															ENSG00000108511	HOXB6	chr17	46671638	46682354	0
	673	chr17	6720001	6730000	10000	5.14706	75	19.8529															ENSG00000230148	RP11-357H14.12.1	chr17	46620016	46628610	0
	674	chr17	6730001	6740000	10000	5.14706	75	19.8529															ENSG00000233101	RP11-357H14.7.1	chr17	46627246	46683776	0
	675	chr17	6740001	6750000	10000	5.14706	75	19.8529															ENSG00000239552	RP11-357H14.11.1	chr17	46634623	46637695	0
	676	chr17	6750001	6760000	10000	5.14706	75	19.8529															ENSG00000206954	U6	chr17	46166039	46166146	0
	677	chr17	6760001	6770000	10000	5.14706	75	19.8529															ENSG00000159224	GIP	chr17	47035915	47045958	0
	678	chr17	6770001	6780000	10000	5.14706	75	19.8529															ENSG00000200903	U1	chr17	47026722	47026882	0
	679	chr17	6780001	6790000	10000	5.14706	75	19.8529															ENSG00000238804	snoU13	chr17	47034011	47034115	0
	680	chr17	6790001	6800000	10000	5.14706	75	19.8529															ENSG00000248883	CTD-2244F11.2.1	chr17	47162736	47164056	0
	681	chr17	6800001	6810000	10000	5.14706	75	19.8529															ENSG00000177369	RP1-62O9.3.1	chr17	47325600	47336024	0
	682	chr17	6810001	6820000	10000	5.14706	75	19.8529															ENSG00000173868	PHOSPHO1	chr17	47300723	47308128	0
	683	chr17	6820001	6830000	10000	5.14706	75	19.8529															ENSG00000167083	GNGT2	chr17	47280152	47287936	0
	684	chr17	6830001	6840000	10000	5.14706	75	19.8529															ENSG00000108798	ABI3	chr17	47287588	47300587	0
	685	chr17	6840001	6850000	10000	5.14706	75	19.8529															ENSG00000250838	RP11-501C14.5.1	chr17	47072627	47074854	0
	686	chr17	6850001	6860000	10000	5.14706	75	19.8529															ENSG00000251461	RP11-501C14.6.1	chr17	47082092	47091087	0
	687	chr17	6860001	6870000	10000	5.14706	75	19.8529															ENSG00000159217	IGF2BP1	chr17	47074773	47133012	0
	688	chr17	6870001	6880000	10000	5.14706	75	19.8529															ENSG00000252636	U6	chr17	47113713	47113817	0
	689	chr17	6880001	6890000	10000	5.14706	75.7353	19.1176															ENSG00000251550	RP11-501C14.7.1	chr17	47114483	47114791	0
	690	chr17	6890001	6900000	10000	5.14706	75.7353	19.1176															ENSG00000167080	B4GALNT2	chr17	47209821	47247351	0
	691	chr17	6900001	6910000	10000	5.14706	75.7353	19.1176															ENSG00000240995	RP11-708H21.1.1	chr17	47225700	47226473	0
	692	chr17	6910001	6920000	10000	5.14706	75.7353	19.1176															ENSG00000186244	RP11-1079K10.1.1	chr17	47477790	47478162	0
	693	chr17	6920001	6930000	10000	5.14706	76.4706	18.3824															ENSG00000136436	CALCOCO2	chr17	46908349	46943884	0
	694	chr17	6930001	6940000	10000	5.14706	76.4706	18.3824															ENSG00000251964	U7	chr17	47403201	47403263	0
	695	chr17	6940001	6950000	10000	5.14706	76.4706	18.3824															ENSG00000212565	SNORA68	chr17	46958201	46958329	0
	696	chr17	6950001	6960000	10000	5.14706	76.4706	18.3824															ENSG00000159199	ATP5G1	chr17	46970126	46973233	0
	697	chr17	6960001	6970000	10000	5.14706	76.4706	18.3824															ENSG00000230532	AC091133.1.1	chr17	47009152	47014462	0
	698	chr17	6970001	6980000	10000	5.14706	76.4706	18.3824															ENSG00000249497	RP11-1079K10.5.1	chr17	47535222	47539111	0
	699	chr17	6980001	6990000	10000	5.14706	76.4706	18.3824															ENSG00000064300	NGFR	chr17	47572654	47592379	0
	700	chr17	6990001	7000000	10000	5.14706	76.4706	18.3824															ENSG00000249906	RP5-1029K10.2.1	chr17	47583018	47651426	0
	701	chr17	7000001	7010000	10000	5.14706	76.4706	18.3824															ENSG00000250310	RP5-1029K10.4.1	chr17	47622208	47655324	0
	702	chr17	7010001	7020000	10000	5.14706	76.4706	18.3824															ENSG00000252789	AC006487.1	chr17	47638363	47638447	0
	703	chr17	7020001	7030000	10000	5.14706	76.4706	18.3824															ENSG00000182575	NXPH3	chr17	47653219	47659652	0
	704	chr17	7030001	7040000	10000	5.14706	76.4706	18.3824															ENSG00000250186	RP11-1079K10.4.1	chr17	47481442	47482559	0
	705	chr17	7040001	7050000	10000	5.14706	76.4706	18.3824															ENSG00000199492	U6	chr17	48043438	48043540	0
	706	chr17	7050001	7060000	10000	5.14706	76.4706	18.3824															ENSG00000249176	RP11-304F15.5.1	chr17	48016485	48017183	0
	707	chr17	7060001	7070000	10000	5.14706	76.4706	18.3824															ENSG00000248954	RP11-304F15.4.1	chr17	47964960	47978257	0
	708	chr17	7070001	7080000	10000	5.14706	76.4706	18.3824															ENSG00000248172	RP11-1094H24.3.1	chr17	48074252	48094208	0
	709	chr17	7080001	7090000	10000	5.14706	76.4706	18.3824															ENSG00000176358	TAC4	chr17	47915670	47925379	0
	710	chr17	7090001	7100000	10000	5.14706	76.4706	18.3824															ENSG00000204584	RP11-304F15.3.1	chr17	47923271	47926199	0
	711	chr17	7100001	7110000	10000	5.14706	76.4706	18.3824															ENSG00000005884	ITGA3	chr17	48133331	48167848	0
	712	chr17	7110001	7120000	10000	5.14706	76.4706	18.3824															ENSG00000253730	RP11-893F2.13.1	chr17	48235693	48238637	0
	713	chr17	7120001	7130000	10000	5.14706	76.4706	18.3824															ENSG00000108823	SGCA	chr17	48241574	48253292	0
	714	chr17	7130001	7140000	10000	5.14706	76.4706	18.3824															ENSG00000188662	HILS1	chr17	48248788	48258539	0
	715	chr17	7140001	7150000	10000	5.14706	76.4706	18.3824															ENSG00000250751	RP11-613C6.2.1	chr17	47785695	47797422	0
	716	chr17	7150001	7160000	10000	5.14706	76.4706	18.3824															ENSG00000235183	RP11-613C6.4.1	chr17	47872704	47873031	0
	717	chr17	7160001	7170000	10000	5.14706	76.4706	18.3824															ENSG00000249838	SUMO2P7	chr17	48313205	48313490	0
	718	chr17	7170001	7180000	10000	5.14706	76.4706	18.3824															ENSG00000251179	RP11-893F2.9.1	chr17	48358937	48365216	0
	719	chr17	7180001	7190000	10000	5.14706	76.4706	18.3824															ENSG00000239135	snoU13	chr17	48322256	48322365	0
	720	chr17	7190001	7200000	10000	5.14706	76.4706	18.3824															ENSG00000167105	TMEM92	chr17	48348766	48358844	0
	721	chr17	7200001	7210000	10000	5.14706	76.4706	18.3824															ENSG00000015532	XYLT2	chr17	48423452	48440499	0
	722	chr17	7210001	7220000	10000	5.14706	76.4706	18.3824															ENSG00000005882	PDK2	chr17	48172100	48189516	0
	723	chr17	7220001	7230000	10000	5.14706	76.4706	18.3824															ENSG00000108826	MRPL27	chr17	48445217	48450575	0
	724	chr17	7230001	7240000	10000	5.14706	76.4706	18.3824															ENSG00000248380	RP11-94C24.3.1	chr17	48553179	48555752	0
	725	chr17	7240001	7250000	10000	5.14706	76.4706	18.3824															ENSG00000249451	RP11-94C24.6.1	chr17	48580772	48585689	0
	726	chr17	7250001	7260000	10000	5.14706	76.4706	18.3824															ENSG00000167107	ACSF2	chr17	48503518	48552206	0
	727	chr17	7260001	7270000	10000	5.14706	76.4706	18.3824															ENSG00000136444	RSAD1	chr17	48556160	48563336	0
	728	chr17	7270001	7280000	10000	5.14706	76.4706	18.3824															ENSG00000253102	RP1-117B12.4.1	chr17	48473798	48475249	0
	729	chr17	7280001	7290000	10000	5.14706	76.4706	18.3824															ENSG00000206824	Y_RNA	chr17	48463505	48463607	0
	730	chr17	7290001	7300000	10000	5.14706	76.4706	18.3824															ENSG00000108846	ABCC3	chr17	48712137	48769063	0
	731	chr17	7300001	7310000	10000	5.14706	76.4706	18.3824															ENSG00000201340	Y_RNA	chr17	48774004	48774121	0
	732	chr17	7310001	7320000	10000	5.14706	76.4706	18.3824															ENSG00000049283	EPN3	chr17	48609903	48621111	0
	733	chr17	7320001	7330000	10000	5.14706	76.4706	18.3824															ENSG00000006282	SPATA20	chr17	48620418	48633213	0
	734	chr17	7330001	7340000	10000	5.14706	76.4706	18.3824															ENSG00000251239	CTB-22K21.2.1	chr17	48704392	48709301	0
	735	chr17	7340001	7350000	10000	5.14706	76.4706	18.3824															ENSG00000250976	RP11-94C24.11.1	chr17	48640563	48641144	0
	736	chr17	7350001	7360000	10000	5.14706	76.4706	18.3824															ENSG00000248702	RP11-294J22.5.1	chr17	48874726	48875012	0
	737	chr17	7360001	7370000	10000	5.14706	76.4706	18.3824															ENSG00000243521	RP11-506D12.1.1	chr17	48925310	48926631	0
	738	chr17	7370001	7380000	10000	5.14706	76.4706	18.3824															ENSG00000173714	WFIKKN2	chr17	48912010	48919709	0
	739	chr17	7380001	7390000	10000	5.14706	76.4706	18.3824															ENSG00000141232	TOB1	chr17	48939583	48945339	0
	740	chr17	7390001	7400000	10000	5.14706	76.4706	18.3824															ENSG00000229980	AC091062.2.1	chr17	48944039	48987098	0
	741	chr17	7400001	7410000	10000	5.14706	76.4706	18.3824															ENSG00000249658	RP11-1018N14.4.1	chr17	49412621	49413601	0
	742	chr17	7410001	7420000	10000	5.14706	76.4706	18.3824															ENSG00000250533	RP11-1018N14.5.1	chr17	49517013	49523163	0
	743	chr17	7420001	7430000	10000	5.14706	76.4706	18.3824															ENSG00000252109	snoZ178	chr17	50303617	50303707	0
	744	chr17	7430001	7440000	10000	5.14706	76.4706	18.3824															ENSG00000225860	RP11-1018N14.2.1	chr17	49414075	49419932	0
	745	chr17	7440001	7450000	10000	5.14706	76.4706	18.3824															ENSG00000187504	RP11-958E11.1.1	chr17	49579848	49580594	0
	746	chr17	7450001	7460000	10000	5.14706	76.4706	18.3824															ENSG00000249383	RP11-1018N14.1.1	chr17	49389969	49412526	0
	747	chr17	7460001	7470000	10000	5.14706	76.4706	18.3824															ENSG00000249982	RP11-1018N14.3.1	chr17	49410039	49411451	0
	748	chr17	7470001	7480000	10000	5.14706	76.4706	18.3824															ENSG00000227011	AC102948.1.1	chr17	51062879	51065012	0
	749	chr17	7480001	7490000	10000	5.14706	76.4706	18.3824															ENSG00000226364	AC102948.2.1	chr17	50939480	50976948	0
	750	chr17	7490001	7500000	10000	5.14706	76.4706	18.3824															ENSG00000154975	CA10	chr17	49707674	50237377	0
	751	chr17	7500001	7510000	10000	5.14706	76.4706	18.3824															ENSG00000233380	AC090079.1.1	chr17	51834349	51835231	0
	752	chr17	7510001	7520000	10000	5.14706	76.4706	18.3824															ENSG00000251809	7SK	chr17	52848309	52848638	0
	753	chr17	7520001	7530000	10000	5.14706	76.4706	18.3824															ENSG00000141200	KIF2B	chr17	51900238	51902573	0
	754	chr17	7530001	7540000	10000	5.14706	76.4706	18.3824															ENSG00000221534	AC090079.1	chr17	51614873	51614965	0
	755	chr17	7540001	7550000	10000	5.14706	76.4706	18.3824															ENSG00000261589	CTC-462L7.1.1	chr17	53246183	53250993	0
	756	chr17	7550001	7560000	10000	5.14706	76.4706	18.3824															ENSG00000141198	TOM1L1	chr17	52978051	53039328	0
	757	chr17	7560001	7570000	10000	5.14706	76.4706	18.3824															ENSG00000166260	COX11	chr17	53038567	53046064	0
	758	chr17	7570001	7580000	10000	5.14706	76.4706	18.3824															ENSG00000166263	STXBP4	chr17	53046087	53241646	0
	759	chr17	7580001	7590000	10000	5.14706	76.4706	18.3824															ENSG00000236319	AC007638.2.1	chr17	53604324	53638452	0
	760	chr17	7590001	7600000	10000	5.14706	76.4706	18.3824															ENSG00000200107	U6	chr17	53629170	53629281	0
	761	chr17	7600001	7610000	10000	5.14706	76.4706	18.3824															ENSG00000141179	PCTP	chr17	53828355	53854748	0
	762	chr17	7610001	7620000	10000	5.14706	76.4706	18.3824															ENSG00000243058	RP11-45J24.1.1	chr17	54650400	54650556	0
	763	chr17	7620001	7630000	10000	5.14706	76.4706	18.3824															ENSG00000108960	MMD	chr17	53469973	53499341	0
	764	chr17	7630001	7640000	10000	4.41176	77.2059	18.3824															ENSG00000153930	ANKFN1	chr17	54230835	54589020	0
	765	chr17	7640001	7650000	10000	4.41176	77.2059	18.3824															ENSG00000183691	NOG	chr17	54671059	54672951	0
	766	chr17	7650001	7660000	10000	4.41176	77.2059	18.3824															ENSG00000212469	U6	chr17	54948530	54948637	0
	767	chr17	7660001	7670000	10000	4.41176	77.2059	18.3824															ENSG00000121060	TRIM25	chr17	54965269	54991409	0
	768	chr17	7670001	7680000	10000	4.41176	77.2059	18.3824															ENSG00000214226	C17orf67	chr17	54869273	54916134	0
	769	chr17	7680001	7690000	10000	4.41176	77.2059	18.3824															ENSG00000121064	SCPEP1	chr17	55055467	55084127	0
	770	chr17	7690001	7700000	10000	4.41176	77.2059	18.3824															ENSG00000108848	LUC7L3	chr17	48796904	48834076	0
	771	chr17	7700001	7710000	10000	4.41176	77.2059	18.3824															ENSG00000240830	AC003950.1	chr17	55296495	55296557	0
	772	chr17	7710001	7720000	10000	4.41176	77.2059	18.3824															ENSG00000238447	U7	chr17	55762889	55762953	0
	773	chr17	7720001	7730000	10000	4.41176	77.9412	17.6471															ENSG00000222976	7SK	chr17	55866809	55867093	0
	774	chr17	7730001	7740000	10000	4.41176	77.9412	17.6471															ENSG00000244466	AC015845.1	chr17	55868618	55868752	0
	775	chr17	7740001	7750000	10000	4.41176	77.9412	17.6471															ENSG00000153944	MSI2	chr17	55333211	55757658	0
	776	chr17	7750001	7760000	10000	4.41176	77.9412	17.6471															ENSG00000181610	MRPS23	chr17	55916841	55927399	0
	777	chr17	7760001	7770000	10000	4.41176	77.9412	17.6471															ENSG00000180891	CUEDC1	chr17	55940336	56032684	0
	778	chr17	7770001	7780000	10000	4.41176	77.9412	17.6471															ENSG00000249870	RP11-481C4.1.1	chr17	49119884	49162832	0
	779	chr17	7780001	7790000	10000	4.41176	77.9412	17.6471															ENSG00000229590	MSX2P1	chr17	56234808	56234926	0
	780	chr17	7790001	7800000	10000	4.41176	77.9412	17.6471															ENSG00000141194	OR4D1	chr17	56232493	56233517	0
	781	chr17	7800001	7810000	10000	4.41176	77.9412	17.6471															ENSG00000255713	OR4D2	chr17	56247016	56247940	0
	782	chr17	7810001	7820000	10000	4.41176	77.9412	17.6471															ENSG00000005381	MPO	chr17	56347216	56358296	0
	783	chr17	7820001	7830000	10000	4.41176	77.9412	17.6471															ENSG00000207567	MIR142	chr17	56408592	56408679	0
	784	chr17	7830001	7840000	10000	4.41176	77.9412	17.6471															ENSG00000176160	HSF5	chr17	56497528	56565759	0
	785	chr17	7840001	7850000	10000	4.41176	77.9412	17.6471															ENSG00000108387	2004-09-01	chr17	56597615	56618062	0
	786	chr17	7850001	7860000	10000	4.41176	77.9412	17.6471															ENSG00000212195	U3	chr17	56709002	56709197	0
	787	chr17	7860001	7870000	10000	4.41176	77.9412	17.6471															ENSG00000199426	U1	chr17	56743897	56744058	0
	788	chr17	7870001	7880000	10000	4.41176	77.9412	17.6471															ENSG00000206917	U1	chr17	56754934	56755098	0
	789	chr17	7880001	7890000	10000	4.41176	77.9412	17.6471															ENSG00000200997	U1	chr17	56756887	56757051	0
	790	chr17	7890001	7900000	10000	4.41176	77.9412	17.6471															ENSG00000200889	U4	chr17	57614719	57614860	0
	791	chr17	7900001	7910000	10000	4.41176	77.9412	17.6471															ENSG00000175155	YPEL2	chr17	57409052	57479095	0
	792	chr17	7910001	7920000	10000	4.41176	77.9412	17.6471															ENSG00000207235	Y_RNA	chr17	57338108	57338207	0
	793	chr17	7920001	7930000	10000	4.41176	77.9412	17.6471															ENSG00000224738	AC099850.1.1	chr17	57183958	57195628	0
	794	chr17	7930001	7940000	10000	4.41176	77.9412	17.6471															ENSG00000251865	U6	chr17	56913259	56913355	0
	795	chr17	7940001	7950000	10000	4.41176	77.9412	17.6471															ENSG00000240968	AC100832.2	chr17	57021646	57021726	0
	796	chr17	7950001	7960000	10000	4.41176	77.9412	17.6471															ENSG00000242833	AC100832.3	chr17	57028552	57028758	0
	797	chr17	7960001	7970000	10000	4.41176	77.9412	17.6471															ENSG00000216168	AC100832.1	chr17	57066228	57066315	0
	798	chr17	7970001	7980000	10000	4.41176	77.9412	17.6471															ENSG00000207996	MIR301A	chr17	57228496	57228582	0
	799	chr17	7980001	7990000	10000	4.41176	77.9412	17.6471															ENSG00000199004	MIR21	chr17	57918626	57918698	0
	800	chr17	7990001	8000000	10000	4.41176	77.9412	17.6471															ENSG00000201524	U6	chr17	57924798	57924905	0
	801	chr17	8000001	8010000	10000	4.41176	77.9412	17.6471															ENSG00000062716	VMP1	chr17	57784862	57917950	0
	802	chr17	8010001	8020000	10000	4.41176	77.9412	17.6471															ENSG00000238283	AC005702.1	chr17	58085488	58096413	0
	803	chr17	8020001	8030000	10000	4.41176	77.9412	17.6471															ENSG00000261040	CTD-2319I12.1.1	chr17	58160926	58165654	0
	804	chr17	8030001	8040000	10000	4.41176	77.9412	17.6471															ENSG00000167434	CA4	chr17	58227301	58236902	0
	805	chr17	8040001	8050000	10000	4.41176	77.9412	17.6471															ENSG00000141367	CLTC	chr17	57697218	57773671	0
	806	chr17	8050001	8060000	10000	4.41176	77.9412	17.6471															ENSG00000141371	C17orf64	chr17	58469789	58508782	0
	807	chr17	8060001	8070000	10000	4.41176	77.9412	17.6471															ENSG00000213228	RP11-371B4.2.1	chr17	58511083	58511573	0
	808	chr17	8070001	8080000	10000	4.41176	77.9412	17.6471															ENSG00000243180	AC104763.1	chr17	58305130	58305203	0
	809	chr17	8080001	8090000	10000	4.41176	77.9412	17.6471															ENSG00000252577	SCARNA20	chr17	58308876	58309007	0
	810	chr17	8090001	8100000	10000	3.67647	78.6765	17.6471															ENSG00000200013	U6	chr17	58739693	58739798	0
	811	chr17	8100001	8110000	10000	3.67647	78.6765	17.6471															ENSG00000121075	TBX4	chr17	59529778	59562469	0
	812	chr17	8110001	8120000	10000	3.67647	78.6765	17.6471															ENSG00000141376	BCAS3	chr17	58755171	59470198	0
	813	chr17	8120001	8130000	10000	3.67647	78.6765	17.6471															ENSG00000239932	AC110602.1	chr17	58773673	58773966	0
	814	chr17	8130001	8140000	10000	3.67647	78.6765	17.6471															ENSG00000224011	AC111155.1.1	chr17	58804525	58804843	0
	815	chr17	8140001	8150000	10000	3.67647	78.6765	17.6471															ENSG00000252534	Y_RNA	chr17	58826300	58826407	0
	816	chr17	8150001	8160000	10000	3.67647	78.6765	17.6471															ENSG00000239771	TRNASUP1	chr17	58863592	58863663	0
	817	chr17	8160001	8170000	10000	3.67647	78.6765	17.6471															ENSG00000211515	AC079005.1	chr17	58888317	58888413	0
	818	chr17	8170001	8180000	10000	3.67647	78.6765	17.6471															ENSG00000254114	HMGN1P28	chr17	58928742	58929106	0
	819	chr17	8180001	8190000	10000	3.67647	78.6765	17.6471															ENSG00000238799	snoU13	chr17	59039150	59039254	0
	820	chr17	8190001	8200000	10000	3.67647	78.6765	17.6471															ENSG00000227694	AC005884.1.1	chr17	59147231	59147702	0
	821	chr17	8200001	8210000	10000	3.67647	78.6765	17.6471															ENSG00000253506	NACA2	chr17	59667793	59668563	0
	822	chr17	8210001	8220000	10000	3.67647	78.6765	17.6471															ENSG00000196861	AC002994.1	chr17	59667893	59668541	0
	823	chr17	8220001	8230000	10000	3.67647	78.6765	17.6471															ENSG00000202361	Y_RNA	chr17	59951444	59951543	0
	824	chr17	8230001	8240000	10000	3.67647	78.6765	17.6471															ENSG00000207123	Y_RNA	chr17	60199680	60199782	0
	825	chr17	8240001	8250000	10000	3.67647	78.6765	17.6471															ENSG00000238921	AC008158.1	chr17	60231364	60231442	0
	826	chr17	8250001	8260000	10000	3.67647	78.6765	17.6471															ENSG00000242123	RP11-51L5.1.1	chr17	60397244	60397550	0
	827	chr17	8260001	8270000	10000	3.67647	78.6765	17.6471															ENSG00000188755	AC053481.1	chr17	60342615	60353016	0
	828	chr17	8270001	8280000	10000	3.67647	78.6765	17.6471															ENSG00000172421	EFCAB3	chr17	60447578	60493837	0
	829	chr17	8280001	8290000	10000	3.67647	78.6765	17.6471															ENSG00000239809	RP11-51L5.2.1	chr17	60459028	60459376	0
	830	chr17	8290001	8300000	10000	3.67647	78.6765	17.6471															ENSG00000251981	RNU7-52P	chr17	60460464	60460527	0
	831	chr17	8300001	8310000	10000	3.67647	78.6765	17.6471															ENSG00000239527	RPS23P7.1	chr17	60474757	60475503	0
	832	chr17	8310001	8320000	10000	3.67647	78.6765	17.6471															ENSG00000221302	AC018628.1	chr17	60093217	60093298	0
	833	chr17	8320001	8330000	10000	3.67647	77.9412	18.3824															ENSG00000207552	MIR633	chr17	61021575	61021673	0
	834	chr17	8330001	8340000	10000	3.67647	77.9412	18.3824															ENSG00000207382	Y_RNA	chr17	60738981	60739086	0
	835	chr17	8340001	8350000	10000	3.67647	77.9412	18.3824															ENSG00000199697	U6	chr17	60761265	60761371	0
	836	chr17	8350001	8360000	10000	3.67647	77.9412	18.3824															ENSG00000233635	AC037445.1.1	chr17	61271290	61275146	0
	837	chr17	8360001	8370000	10000	3.67647	77.9412	18.3824															ENSG00000226797	AC015923.1.1	chr17	61458591	61491673	0
	838	chr17	8370001	8380000	10000	3.67647	77.9412	18.3824															ENSG00000159640	ACE	chr17	61554421	61599209	0
	839	chr17	8380001	8390000	10000	3.67647	77.9412	18.3824															ENSG00000224353	AC113554.3.1	chr17	61584416	61597167	0
	840	chr17	8390001	8400000	10000	3.67647	77.2059	19.1176															ENSG00000008283	CYB561	chr17	61509667	61523722	0
	841	chr17	8400001	8410000	10000	3.67647	77.2059	19.1176															ENSG00000200560	U6	chr17	61650602	61650706	0
	842	chr17	8410001	8420000	10000	3.67647	77.2059	19.1176															ENSG00000259533	RP11-630H24.3.1	chr17	61963210	61963411	0
	843	chr17	8420001	8430000	10000	3.67647	77.2059	19.1176															ENSG00000136487	GH2	chr17	61957577	61959295	0
	844	chr17	8430001	8440000	10000	3.67647	77.2059	19.1176															ENSG00000259333	RP11-630H24.4.1	chr17	61978002	61978239	0
	845	chr17	8440001	8450000	10000	3.67647	77.2059	19.1176															ENSG00000007314	SCN4A	chr17	62015913	62050278	0
	846	chr17	8450001	8460000	10000	3.67647	77.2059	19.1176															ENSG00000136488	CSH1	chr17	61972277	61974021	0
	847	chr17	8460001	8470000	10000	3.67647	77.2059	19.1176															ENSG00000213218	CSH2	chr17	61949371	61951126	0
	848	chr17	8470001	8480000	10000	3.67647	77.2059	19.1176															ENSG00000007312	CD79B	chr17	62006099	62009714	0
	849	chr17	8480001	8490000	10000	3.67647	77.2059	19.1176															ENSG00000204414	CSHL1	chr17	61986956	61996198	0
	850	chr17	8490001	8500000	10000	3.67647	77.2059	19.1176															ENSG00000259384	GH1	chr17	61994562	61996198	0
	851	chr17	8500001	8510000	10000	3.67647	77.2059	19.1176															ENSG00000108604	SMARCD2	chr17	61909440	61920351	0
	852	chr17	8510001	8520000	10000	3.67647	77.2059	19.1176															ENSG00000108622	ICAM2	chr17	62079955	62097994	0
	853	chr17	8520001	8530000	10000	3.67647	77.2059	19.1176															ENSG00000256358	AC016489.1.1	chr17	62385675	62386050	0
	854	chr17	8530001	8540000	10000	3.67647	77.2059	19.1176															ENSG00000136478	TEX2	chr17	62224795	62340653	0
	855	chr17	8540001	8550000	10000	3.67647	77.2059	19.1176															ENSG00000108592	FTSJ3	chr17	61896794	61905031	0
	856	chr17	8550001	8560000	10000	3.67647	77.2059	19.1176															ENSG00000256826	AC138744.2.1	chr17	62487639	62487906	0
	857	chr17	8560001	8570000	10000	3.67647	77.2059	19.1176															ENSG00000214176	AC103810.1	chr17	62796900	62833243	0
	858	chr17	8570001	8580000	10000	3.67647	77.2059	19.1176															ENSG00000252242	U7	chr17	62821882	62821937	0
	859	chr17	8580001	8590000	10000	3.67647	77.2059	19.1176															ENSG00000215769	AC103810.2	chr17	62745780	62778117	0
	860	chr17	8590001	8600000	10000	3.67647	77.9412	18.3824															ENSG00000214174	AMZ2P1	chr17	62962667	62971694	0
	861	chr17	8600001	8610000	10000	3.67647	77.9412	18.3824															ENSG00000176809	LRRC37A3	chr17	62850429	62895219	0
	862	chr17	8610001	8620000	10000	3.67647	77.9412	18.3824															ENSG00000239507	AC103810.3	chr17	62867622	62867898	0
	863	chr17	8620001	8630000	10000	3.67647	77.9412	18.3824															ENSG00000108370	RGS9	chr17	63133455	63223819	0
	864	chr17	8630001	8640000	10000	3.67647	77.9412	18.3824															ENSG00000091583	APOH	chr17	64208147	64225556	0
	865	chr17	8640001	8650000	10000	3.67647	77.9412	18.3824															ENSG00000252653	5S_rRNA	chr17	64263860	64263966	0
	866	chr17	8650001	8660000	10000	3.67647	77.9412	18.3824															ENSG00000154240	CEP112	chr17	63631655	64188194	0
	867	chr17	8660001	8670000	10000	3.67647	77.9412	18.3824															ENSG00000251764	5S_rRNA	chr17	64891607	64891689	0
	868	chr17	8670001	8680000	10000	3.67647	77.9412	18.3824															ENSG00000075429	CACNG5	chr17	64831234	64881603	0
	869	chr17	8680001	8690000	10000	3.67647	77.9412	18.3824															ENSG00000154229	PRKCA	chr17	64298943	64801114	0
	870	chr17	8690001	8700000	10000	3.67647	77.9412	18.3824															ENSG00000244044	AC009452.1	chr17	64360146	64360437	0
	871	chr17	8700001	8710000	10000	3.67647	77.9412	18.3824															ENSG00000252685	U6	chr17	64634388	64634492	0
	872	chr17	8710001	8720000	10000	3.67647	77.9412	18.3824															ENSG00000251698	5S_rRNA	chr17	64635386	64635501	0
	873	chr17	8720001	8730000	10000	3.67647	77.9412	18.3824															ENSG00000229330	AC006947.1.1	chr17	64672474	64673522	0
	874	chr17	8730001	8740000	10000	3.67647	77.9412	18.3824															ENSG00000207943	MIR634	chr17	64783189	64783286	0
	875	chr17	8740001	8750000	10000	3.67647	77.9412	18.3824															ENSG00000108878	CACNG1	chr17	65040705	65052913	0
	876	chr17	8750001	8760000	10000	3.67647	77.9412	18.3824															ENSG00000207410	SNORA8	chr17	65267584	65267723	0
	877	chr17	8760001	8770000	10000	3.67647	77.9412	18.3824															ENSG00000200619	5S_rRNA	chr17	65264225	65264344	0
	878	chr17	8770001	8780000	10000	3.67647	77.9412	18.3824															ENSG00000213180	RP11-401F2.1.1	chr17	65220843	65221157	0
	879	chr17	8780001	8790000	10000	3.67647	77.9412	18.3824															ENSG00000075461	CACNG4	chr17	64961012	65029518	0
	880	chr17	8790001	8800000	10000	3.67647	77.9412	18.3824															ENSG00000214167	AC005544.1	chr17	65027508	65028198	0
	881	chr17	8800001	8810000	10000	3.67647	77.9412	18.3824															ENSG00000154217	PITPNC1	chr17	65373923	65689645	0
	882	chr17	8810001	8820000	10000	3.67647	77.9412	18.3824															ENSG00000238612	snoU13	chr17	65403958	65404062	0
	883	chr17	8820001	8830000	10000	3.67647	77.9412	18.3824															ENSG00000201547	Y_RNA	chr17	65404889	65404997	0
	884	chr17	8830001	8840000	10000	3.67647	77.9412	18.3824															ENSG00000207688	MIR548D2	chr17	65467604	65467701	0
	885	chr17	8840001	8850000	10000	3.67647	77.9412	18.3824															ENSG00000213179	RP11-557B23.1.1	chr17	65780868	65781409	0
	886	chr17	8850001	8860000	10000	3.67647	77.9412	18.3824															ENSG00000222548	AC006534.1	chr17	65809697	65809770	0
	887	chr17	8860001	8870000	10000	3.67647	77.9412	18.3824															ENSG00000200394	SNORA38B	chr17	65736784	65736915	0
	888	chr17	8870001	8880000	10000	3.67647	77.9412	18.3824															ENSG00000070540	WIPI1	chr17	66417422	66453653	0
	889	chr17	8880001	8890000	10000	3.67647	77.9412	18.3824															ENSG00000252208	AC007780.1	chr17	66383123	66383210	0
	890	chr17	8890001	8900000	10000	3.67647	77.9412	18.3824															ENSG00000207561	MIR635	chr17	66420591	66420689	0
	891	chr17	8900001	8910000	10000	3.67647	77.9412	18.3824															ENSG00000196704	AMZ2	chr17	66244144	66253305	0
	892	chr17	8910001	8920000	10000	3.67647	77.9412	18.3824															ENSG00000108950	FAM20A	chr17	66531257	66597095	0
	893	chr17	8920001	8930000	10000	3.67647	77.9412	18.3824															ENSG00000141338	ABCA8	chr17	66863432	66951533	0
	894	chr17	8930001	8940000	10000	3.67647	77.9412	18.3824															ENSG00000154262	ABCA6	chr17	67074846	67138015	0
	895	chr17	8940001	8950000	10000	3.67647	77.9412	18.3824															ENSG00000154258	ABCA9	chr17	66970628	67057136	0
	896	chr17	8950001	8960000	10000	3.67647	77.9412	18.3824															ENSG00000231749	ABCA9-AS1	chr17	67000854	67014464	0
	897	chr17	8960001	8970000	10000	3.67647	77.9412	18.3824															ENSG00000252352	SNORA40	chr17	67351273	67351359	0
	898	chr17	8970001	8980000	10000	3.67647	77.9412	18.3824															ENSG00000227517	AC003051.1.1	chr17	67590925	67624492	0
	899	chr17	8980001	8990000	10000	3.67647	77.9412	18.3824															ENSG00000199801	Y_RNA	chr17	67982126	67982235	0
	900	chr17	8990001	9000000	10000	3.67647	77.9412	18.3824															ENSG00000244718	AC005181.1	chr17	69003154	69003222	0
	901	chr17	9000001	9010000	10000	3.67647	77.9412	18.3824															ENSG00000238759	U7	chr17	69294296	69294359	0
	902	chr17	9010001	9020000	10000	3.67647	77.9412	18.3824															ENSG00000237560	AC004562.1.1	chr17	67957847	67979679	0
	903	chr17	9020001	9030000	10000	3.67647	77.9412	18.3824															ENSG00000230258	AC002539.1.1	chr17	68013464	68125000	0
	904	chr17	9030001	9040000	10000	3.67647	77.9412	18.3824															ENSG00000153822	KCNJ16	chr17	68071425	68131744	0
	905	chr17	9040001	9050000	10000	3.67647	77.9412	18.3824															ENSG00000222563	U6	chr17	69307308	69307383	0
	906	chr17	9050001	9060000	10000	3.67647	77.9412	18.3824															ENSG00000225818	AC118653.2.1	chr17	69592478	69593420	0
	907	chr17	9060001	9070000	10000	3.67647	77.9412	18.3824															ENSG00000260785	RP11-879D6.1.1	chr17	69093915	69198318	0
	908	chr17	9070001	9080000	10000	3.67647	77.9412	18.3824															ENSG00000228118	AC118653.1.1	chr17	69617118	69617577	0
	909	chr17	9080001	9090000	10000	3.67647	77.9412	18.3824															ENSG00000242955	AC005243.1	chr17	70325058	70325259	0
	910	chr17	9090001	9100000	10000	3.67647	77.9412	18.3824															ENSG00000243514	RPL32P33	chr17	70623369	70623766	0
	911	chr17	9100001	9110000	10000	3.67647	77.9412	18.3824															ENSG00000228639	AC005152.3.1	chr17	70017991	70030233	0
	912	chr17	9110001	9120000	10000	3.67647	77.9412	18.3824															ENSG00000256124	RP11-84E24.3.1	chr17	70026431	70034889	0
	913	chr17	9120001	9130000	10000	3.67647	77.9412	18.3824															ENSG00000254148	RP11-84E24.2.1	chr17	70030247	70053875	0
	914	chr17	9130001	9140000	10000	3.67647	77.9412	18.3824															ENSG00000234899	AC005152.2.1	chr17	70067182	70216859	0
	915	chr17	9140001	9150000	10000	3.67647	77.9412	18.3824															ENSG00000231994	AC005152.1.1	chr17	70086961	70106689	0
	916	chr17	9150001	9160000	10000	3.67647	77.9412	18.3824															ENSG00000226101	AC007461.2.1	chr17	70068473	70089622	0
	917	chr17	9160001	9170000	10000	3.67647	77.9412	18.3824															ENSG00000125398	SOX9	chr17	70117160	70122561	0
	918	chr17	9170001	9180000	10000	3.67647	77.9412	18.3824															ENSG00000200783	7SK	chr17	70659961	70660291	0
	919	chr17	9180001	9190000	10000	3.67647	77.9412	18.3824															ENSG00000222545	AC080037.1	chr17	70710521	70710610	0
	920	chr17	9190001	9200000	10000	3.67647	77.2059	19.1176															ENSG00000252274	SCARNA24	chr17	70814974	70815111	0
	921	chr17	9200001	9210000	10000	3.67647	77.2059	19.1176															ENSG00000154263	ABCA10	chr17	67143354	67240987	0
	922	chr17	9210001	9220000	10000	3.67647	77.2059	19.1176															ENSG00000154265	ABCA5	chr17	67240575	67323323	0
	923	chr17	9220001	9230000	10000	3.67647	77.2059	19.1176															ENSG00000108946	PRKAR1A	chr17	66508109	66528908	0
	924	chr17	9230001	9240000	10000	3.67647	77.2059	19.1176															ENSG00000177338	LINC00469	chr17	71745408	71824659	0
	925	chr17	9240001	9250000	10000	3.67647	77.2059	19.1176															ENSG00000225863	CTD-2532D12.1.1	chr17	71767217	71767687	0
	926	chr17	9250001	9260000	10000	3.67647	77.2059	19.1176															ENSG00000200021	5S_rRNA	chr17	72413732	72413843	0
	927	chr17	9260001	9270000	10000	3.67647	77.2059	19.1176															ENSG00000231027	AC079325.6.1	chr17	72556854	72563482	0
	928	chr17	9270001	9280000	10000	3.67647	77.2059	19.1176															ENSG00000236770	AC079325.5.1	chr17	72545537	72548876	0
	929	chr17	9280001	9290000	10000	3.67647	77.2059	19.1176															ENSG00000204347	BTBD17	chr17	72352554	72357958	0
	930	chr17	9290001	9300000	10000	3.67647	77.2059	19.1176															ENSG00000261222	CTD-2006K23.1.1	chr17	72599875	72603368	0
	931	chr17	9300001	9310000	10000	3.67647	77.2059	19.1176															ENSG00000167850	CD300C	chr17	72537246	72542282	0
	932	chr17	9310001	9320000	10000	3.67647	77.2059	19.1176															ENSG00000196169	KIF19	chr17	72322348	72351959	0
	933	chr17	9320001	9330000	10000	3.67647	77.2059	19.1176															ENSG00000178789	CD300LB	chr17	72517312	72527613	0
	934	chr17	9330001	9340000	10000	3.67647	77.2059	19.1176															ENSG00000252785	AC103809.1	chr17	72303825	72303947	0
	935	chr17	9340001	9350000	10000	3.67647	77.2059	19.1176															ENSG00000141540	TTYH2	chr17	72209652	72258155	0
	936	chr17	9350001	9360000	10000	3.67647	77.2059	19.1176															ENSG00000167851	CD300A	chr17	72462521	72480933	0
	937	chr17	9360001	9370000	10000	3.67647	77.2059	19.1176															ENSG00000204345	CD300LD	chr17	72575503	72588422	0
	938	chr17	9370001	9380000	10000	3.67647	77.2059	19.1176															ENSG00000182352	C17orf77	chr17	72580817	72590348	0
	939	chr17	9380001	9390000	10000	3.67647	77.2059	19.1176															ENSG00000186407	CD300E	chr17	72606025	72619897	0
	940	chr17	9390001	9400000	10000	3.67647	77.2059	19.1176															ENSG00000170412	GPRC5C	chr17	72427051	72446719	0
	941	chr17	9400001	9410000	10000	3.67647	77.2059	19.1176															ENSG00000172794	RAB37	chr17	72666716	72743474	0
	942	chr17	9410001	9420000	10000	3.67647	77.2059	19.1176															ENSG00000186074	CD300LF	chr17	72690451	72709117	0
	943	chr17	9420001	9430000	10000	3.67647	77.2059	19.1176															ENSG00000172782	FADS6	chr17	72873480	72889705	0
	944	chr17	9430001	9440000	10000	3.67647	77.2059	19.1176															ENSG00000109089	CDR2L	chr17	72983726	73001895	0
	945	chr17	9440001	9450000	10000	3.67647	77.2059	19.1176															ENSG00000252545	U6	chr17	73027191	73027281	0
	946	chr17	9450001	9460000	10000	3.67647	77.2059	19.1176															ENSG00000232724	AC111186.1.1	chr17	73070400	73075644	0
	947	chr17	9460001	9470000	10000	3.67647	77.2059	19.1176															ENSG00000170190	SLC16A5	chr17	73084054	73102246	0
	948	chr17	9470001	9480000	10000	3.67647	77.2059	19.1176															ENSG00000206713	Y_RNA	chr17	73085956	73086069	0
	949	chr17	9480001	9490000	10000	3.67647	77.2059	19.1176															ENSG00000125458	NT5C	chr17	73126323	73127877	0
	950	chr17	9490001	9500000	10000	3.67647	77.2059	19.1176															ENSG00000167861	C17orf28	chr17	72946836	72969261	0
	951	chr17	9500001	9510000	10000	3.67647	77.2059	19.1176															ENSG00000167863	ATP5H	chr17	73032144	73043074	0
	952	chr17	9510001	9520000	10000	3.67647	77.2059	19.1176															ENSG00000239607	AC087651.1	chr17	73037857	73038048	0
	953	chr17	9520001	9530000	10000	3.67647	77.9412	18.3824															ENSG00000188612	SUMO2	chr17	73163824	73179098	0
	954	chr17	9530001	9540000	10000	3.67647	77.2059	19.1176															ENSG00000202332	Y_RNA	chr17	73428070	73428168	0
	955	chr17	9540001	9550000	10000	3.67647	77.2059	19.1176															ENSG00000223217	U6	chr17	73405166	73405269	0
	956	chr17	9550001	9560000	10000	3.67647	77.2059	19.1176															ENSG00000073350	LLGL2	chr17	73521782	73571289	0
	957	chr17	9560001	9570000	10000	3.67647	77.2059	19.1176															ENSG00000188126	MYO15B	chr17	73584138	73622923	0
	958	chr17	9570001	9580000	10000	3.67647	77.2059	19.1176															ENSG00000228007	AC011933.2.1	chr17	73334907	73335228	0
	959	chr17	9580001	9590000	10000	3.67647	77.2059	19.1176															ENSG00000204323	C17orf109	chr17	73629513	73637484	0
	960	chr17	9590001	9600000	10000	3.67647	77.2059	19.1176															ENSG00000259120	C17orf110	chr17	73643456	73643645	0
	961	chr17	9600001	9610000	10000	3.67647	77.2059	19.1176															ENSG00000132470	ITGB4	chr17	73713473	73753898	0
	962	chr17	9610001	9620000	10000	3.67647	77.2059	19.1176															ENSG00000132481	TRIM47	chr17	73870246	73874656	0
	963	chr17	9620001	9630000	10000	3.67647	77.2059	19.1176															ENSG00000132471	WBP2	chr17	73841779	73851501	0
	964	chr17	9630001	9640000	10000	3.67647	77.2059	19.1176															ENSG00000167880	EVPL	chr17	74002926	74023507	0
	965	chr17	9640001	9650000	10000	3.67647	77.2059	19.1176															ENSG00000251779	Y_RNA	chr17	74315456	74315554	0
	966	chr17	9650001	9660000	10000	3.67647	77.2059	19.1176															ENSG00000238418	snoU13	chr17	74320276	74320380	0
	967	chr17	9660001	9670000	10000	3.67647	77.2059	19.1176															ENSG00000207169	U6	chr17	74333396	74333503	0
	968	chr17	9670001	9680000	10000	3.67647	77.2059	19.1176															ENSG00000176170	SPHK1	chr17	74372741	74383941	0
	969	chr17	9680001	9690000	10000	3.67647	77.2059	19.1176															ENSG00000129667	RHBDF2	chr17	74466975	74497508	0
	970	chr17	9690001	9700000	10000	3.67647	77.2059	19.1176															ENSG00000161544	CYGB	chr17	74523439	74533782	0
	971	chr17	9700001	9710000	10000	3.67647	77.2059	19.1176															ENSG00000070526	ST6GALNAC1	chr17	74620846	74639894	0
	972	chr17	9710001	9720000	10000	3.67647	77.9412	18.3824															ENSG00000199735	U6	chr17	74652401	74652504	0
	973	chr17	9720001	9730000	10000	3.67647	77.9412	18.3824															ENSG00000070731	ST6GALNAC2	chr17	74561460	74582145	0
	974	chr17	9730001	9740000	10000	3.67647	77.9412	18.3824															ENSG00000261335	RP11-318A15.2.1	chr17	74668023	74669740	0
	975	chr17	9740001	9750000	10000	3.67647	78.6765	17.6471															ENSG00000182534	MXRA7	chr17	74671808	74707087	0
	976	chr17	9750001	9760000	10000	3.67647	78.6765	17.6471															ENSG00000212418	Y_RNA	chr17	74699713	74699809	0
	977	chr17	9760001	9770000	10000	3.67647	78.6765	17.6471															ENSG00000092931	MFSD11	chr17	74733782	74775336	0
	978	chr17	9770001	9780000	10000	3.67647	78.6765	17.6471															ENSG00000203318	AC015815.5	chr17	75076717	75076850	0
	979	chr17	9780001	9790000	10000	3.67647	78.6765	17.6471															ENSG00000203317	AC015815.4	chr17	75077628	75077716	0
	980	chr17	9790001	9800000	10000	3.67647	78.6765	17.6471															ENSG00000167889	MGAT5B	chr17	74864537	74946475	0
	981	chr17	9800001	9810000	10000	3.67647	78.6765	17.6471															ENSG00000238898	U1	chr17	75916179	75916340	0
	982	chr17	9810001	9820000	10000	3.67647	78.6765	17.6471															ENSG00000187997	C17orf99	chr17	76142433	76162258	0
	983	chr17	9820001	9830000	10000	3.67647	79.4118	16.9118															ENSG00000141524	TMC6	chr17	76108998	76128488	0
	984	chr17	9830001	9840000	10000	3.67647	79.4118	16.9118															ENSG00000167895	TMC8	chr17	76126858	76139049	0
	985	chr17	9840001	9850000	10000	3.67647	79.4118	16.9118															ENSG00000108639	SYNGR2	chr17	76164670	76169009	0
	986	chr17	9850001	9860000	10000	3.67647	79.4118	16.9118															ENSG00000203314	AC015815.1	chr17	75099518	75099654	0
	987	chr17	9860001	9870000	10000	3.67647	79.4118	16.9118															ENSG00000225646	AC015815.7	chr17	75104707	75104798	0
	988	chr17	9870001	9880000	10000	3.67647	79.4118	16.9118															ENSG00000222808	U4	chr17	75148642	75148756	0
	989	chr17	9880001	9890000	10000	3.67647	79.4118	16.9118															ENSG00000204282	AC021593.1	chr17	76103479	76106416	0
	990	chr17	9890001	9900000	10000	3.67647	79.4118	16.9118															ENSG00000238658	U6	chr17	76063027	76063134	0
	991	chr17	9900001	9910000	10000	3.67647	79.4118	16.9118															ENSG00000238167	AC061992.2.1	chr17	76311809	76343879	0
	992	chr17	9910001	9920000	10000	3.67647	79.4118	16.9118															ENSG00000204277	AC087645.1	chr17	76257429	76274573	0
	993	chr17	9920001	9930000	10000	3.67647	79.4118	16.9118															ENSG00000243870	AC061992.1	chr17	76366932	76367216	0
	994	chr17	9930001	9940000	10000	3.67647	79.4118	16.9118															ENSG00000204278	TMEM235	chr17	76227390	76237068	0
	995	chr17	9940001	9950000	10000	3.67647	79.4118	16.9118															ENSG00000184557	SOCS3	chr17	76352863	76356158	0
	996	chr17	9950001	9960000	10000	3.67647	78.6765	17.6471															ENSG00000233986	AC016182.1.1	chr17	76489236	76495428	0
	997	chr17	9960001	9970000	10000	3.67647	78.6765	17.6471															ENSG00000243426	AC016182.1	chr17	76528940	76529137	0
	998	chr17	9970001	9980000	10000	3.67647	78.6765	17.6471															ENSG00000108669	CYTH1	chr17	76670129	76778379	0
	999	chr17	9980001	9990000	10000	3.67647	78.6765	17.6471															ENSG00000252391	U6	chr17	76692775	76692879	0
	1000	chr17	9990001	10000000	10000	3.67647	78.6765	17.6471															ENSG00000108679	LGALS3BP	chr17	76967337	76976061	0
	1001	chr17	10000001	10010000	10000	3.67647	78.6765	17.6471															ENSG00000182156	ENPP7	chr17	77704881	77716020	0
	1002	chr17	10010001	10020000	10000	3.67647	78.6765	17.6471															ENSG00000239173	snoU13	chr17	77687492	77687588	0
	1003	chr17	10020001	10030000	10000	3.67647	78.6765	17.6471															ENSG00000035862	TIMP2	chr17	76849058	76921469	0
	1004	chr17	10030001	10040000	10000	3.67647	78.6765	17.6471															ENSG00000178404	AC100788.1.1	chr17	76866991	76899297	0
	1005	chr17	10040001	10050000	10000	3.67647	78.6765	17.6471															ENSG00000167291	TBC1D16	chr17	77911707	78009647	0
	1006	chr17	10050001	10060000	10000	3.67647	78.6765	17.6471															ENSG00000141519	CCDC40	chr17	78010434	78074412	0
	1007	chr17	10060001	10070000	10000	3.67647	78.6765	17.6471															ENSG00000141527	CARD14	chr17	78152273	78182855	0
	1008	chr17	10070001	10080000	10000	3.67647	78.6765	17.6471															ENSG00000181523	SGSH	chr17	78183078	78194199	0
	1009	chr17	10080001	10090000	10000	3.67647	78.6765	17.6471															ENSG00000181045	SLC26A11	chr17	78194199	78227306	0
	1010	chr17	10090001	10100000	10000	3.67647	78.6765	17.6471															ENSG00000213128	RP11-93C20.1.1	chr17	78516002	78516405	0
	1011	chr17	10100001	10110000	10000	3.67647	78.6765	17.6471															ENSG00000171246	NPTX1	chr17	78440632	78450404	0
	1012	chr17	10110001	10120000	10000	3.67647	77.2059	19.1176															ENSG00000176108	CHMP6	chr17	78965640	78973932	0
	1013	chr17	10120001	10130000	10000	3.67647	77.2059	19.1176															ENSG00000222167	AC127496.2	chr17	78977946	78978008	0
	1014	chr17	10130001	10140000	10000	3.67647	77.2059	19.1176															ENSG00000226137	AC127496.3	chr17	79003501	79005315	0
	1015	chr17	10140001	10150000	10000	3.67647	77.2059	19.1176															ENSG00000232083	AC109327.1.1	chr17	78576348	78576741	0
	1016	chr17	10150001	10160000	10000	3.67647	77.2059	19.1176															ENSG00000173821	RNF213	chr17	78234664	78370078	0
	1017	chr17	10160001	10170000	10000	3.67647	77.2059	19.1176															ENSG00000175866	BAIAP2	chr17	79008946	79091232	0
	1018	chr17	10170001	10180000	10000	3.67647	77.2059	19.1176															ENSG00000181409	AATK	chr17	79091094	79139872	0
	1019	chr17	10180001	10190000	10000	3.67647	77.2059	19.1176															ENSG00000207736	MIR657	chr17	79099075	79099173	0
	1020	chr17	10190001	10200000	10000	3.67647	77.2059	19.1176															ENSG00000211563	MIR338	chr17	79099682	79099749	0
	1021	chr17	10200001	10210000	10000	3.67647	77.2059	19.1176															ENSG00000186765	FSCN2	chr17	79495421	79504156	0
	1022	chr17	10210001	10220000	10000	3.67647	77.2059	19.1176															ENSG00000185527	PDE6G	chr17	79617488	79623607	0
	1023	chr17	10220001	10230000	10000	3.67647	77.2059	19.1176															ENSG00000204237	C17orf90	chr17	79632066	79633618	0
	1024	chr17	10230001	10240000	10000	3.67647	77.2059	19.1176															ENSG00000214087	ARL16	chr17	79648249	79650954	0
	1025	chr17	10240001	10250000	10000	3.67647	77.2059	19.1176															ENSG00000182612	TSPAN10	chr17	79609348	79615779	0
	1026	chr17	10250001	10260000	10000	3.67647	77.2059	19.1176															ENSG00000215644	GCGR	chr17	79762009	79771889	0
	1027	chr17	10260001	10270000	10000	3.67647	77.2059	19.1176															ENSG00000215621	AC174470.1	chr17	79780292	79784533	0
	1028	chr17	10270001	10280000	10000	3.67647	76.4706	19.8529															ENSG00000225663	FAM195B	chr17	79780292	79791167	0
	1029	chr17	10280001	10290000	10000	3.67647	76.4706	19.8529															ENSG00000185813	PCYT2	chr17	79860776	79869340	0
	1030	chr17	10290001	10300000	10000	3.67647	76.4706	19.8529															ENSG00000169750	RAC3	chr17	79989531	79992077	0
	1031	chr17	10300001	10310000	10000	3.67647	76.4706	19.8529															ENSG00000176155	CCDC57	chr17	80059345	80170689	0
	1032	chr17	10310001	10320000	10000	3.67647	76.4706	19.8529															ENSG00000173762	CD7	chr17	80272745	80275480	0
	1033	chr17	10320001	10330000	10000	3.67647	76.4706	19.8529															ENSG00000141574	SECTM1	chr17	80278899	80291921	0
	1034	chr17	10330001	10340000	10000	3.67647	76.4706	19.8529															ENSG00000181408	UTS2R	chr17	80332152	80333462	0
	1035	chr17	10340001	10350000	10000	3.67647	76.4706	19.8529															ENSG00000260011	RP13-20L14.1.1	chr17	80338985	80339220	0
	1036	chr17	10350001	10360000	10000	3.67647	76.4706	19.8529															ENSG00000260563	RP13-516M14.1.1	chr17	80251591	80252786	0
	1037	chr17	10360001	10370000	10000	3.67647	77.2059	19.1176															ENSG00000184551	AC132872.1	chr17	80206942	80209703	0
	1038	chr17	10370001	10380000	10000	3.67647	77.2059	19.1176															ENSG00000169660	HEXDC	chr17	80376251	80400515	0
	1039	chr17	10380001	10390000	10000	3.67647	77.2059	19.1176															ENSG00000201239	Y_RNA	chr17	80375101	80375197	0
	1040	chr17	10390001	10400000	10000	3.67647	77.2059	19.1176															ENSG00000141542	RAB40B	chr17	80614943	80656598	0
	1041	chr17	10400001	10410000	10000	3.67647	77.2059	19.1176															ENSG00000167363	FN3K	chr17	80693451	80709073	0
	1042	chr17	10410001	10420000	10000	3.67647	76.4706	19.8529															ENSG00000176845	METRNL	chr17	81037566	81052585	0
	1043	chr17	10420001	10430000	10000	3.67647	76.4706	19.8529															ENSG00000256692	AC139099.2	chr17	81165853	81165944	0
	1044	chr17	10430001	10440000	10000	3.67647	76.4706	19.8529															ENSG00000232938	AC139099.1	chr17	81174665	81188573	0
	1045	chr17	10440001	10450000	10000	3.67647	76.4706	19.8529
	1046	chr17	10450001	10460000	10000	3.67647	77.2059	19.1176
	1047	chr17	10460001	10470000	10000	3.67647	77.2059	19.1176
	1048	chr17	10470001	10480000	10000	3.67647	77.2059	19.1176
	1049	chr17	10480001	10490000	10000	3.67647	77.2059	19.1176
	1050	chr17	10490001	10500000	10000	3.67647	77.2059	19.1176
	1051	chr17	10500001	10510000	10000	3.67647	77.2059	19.1176
	1052	chr17	10510001	10520000	10000	3.67647	77.9412	18.3824
	1053	chr17	10520001	10530000	10000	3.67647	77.9412	18.3824
	1054	chr17	10530001	10540000	10000	3.67647	77.9412	18.3824
	1055	chr17	10540001	10550000	10000	3.67647	77.9412	18.3824
	1056	chr17	10550001	10560000	10000	3.67647	77.9412	18.3824
	1057	chr17	10560001	10570000	10000	3.67647	77.9412	18.3824
	1058	chr17	10570001	10580000	10000	3.67647	77.9412	18.3824
	1059	chr17	10580001	10590000	10000	3.67647	77.9412	18.3824
	1060	chr17	10590001	10600000	10000	3.67647	77.9412	18.3824
	1061	chr17	10600001	10610000	10000	3.67647	77.9412	18.3824
	1062	chr17	10610001	10620000	10000	3.67647	77.9412	18.3824
	1063	chr17	10620001	10630000	10000	3.67647	77.9412	18.3824
	1064	chr17	10630001	10640000	10000	3.67647	77.9412	18.3824
	1065	chr17	10640001	10650000	10000	3.67647	77.9412	18.3824
	1066	chr17	10650001	10660000	10000	3.67647	78.6765	17.6471
	1067	chr17	10660001	10670000	10000	3.67647	78.6765	17.6471
	1068	chr17	10670001	10680000	10000	3.67647	78.6765	17.6471
	1069	chr17	10680001	10690000	10000	3.67647	78.6765	17.6471
	1070	chr17	10690001	10700000	10000	3.67647	78.6765	17.6471
	1071	chr17	10700001	10710000	10000	3.67647	78.6765	17.6471
	1072	chr17	10710001	10720000	10000	3.67647	78.6765	17.6471
	1073	chr17	10720001	10730000	10000	3.67647	78.6765	17.6471
	1074	chr17	10730001	10740000	10000	3.67647	78.6765	17.6471
	1075	chr17	10740001	10750000	10000	3.67647	78.6765	17.6471
	1076	chr17	10750001	10760000	10000	3.67647	78.6765	17.6471
	1077	chr17	10760001	10770000	10000	3.67647	78.6765	17.6471
	1078	chr17	10770001	10780000	10000	3.67647	78.6765	17.6471
	1079	chr17	10780001	10790000	10000	3.67647	78.6765	17.6471
	1080	chr17	10790001	10800000	10000	3.67647	78.6765	17.6471
	1081	chr17	10800001	10810000	10000	3.67647	78.6765	17.6471
	1082	chr17	10810001	10820000	10000	3.67647	78.6765	17.6471
	1083	chr17	10820001	10830000	10000	3.67647	78.6765	17.6471
	1084	chr17	10830001	10840000	10000	3.67647	78.6765	17.6471
	1085	chr17	10840001	10850000	10000	3.67647	78.6765	17.6471
	1086	chr17	10850001	10860000	10000	3.67647	78.6765	17.6471
	1087	chr17	10860001	10870000	10000	3.67647	78.6765	17.6471
	1088	chr17	10870001	10880000	10000	3.67647	78.6765	17.6471
	1089	chr17	10880001	10890000	10000	3.67647	78.6765	17.6471
	1090	chr17	10890001	10900000	10000	3.67647	78.6765	17.6471
	1091	chr17	10900001	10910000	10000	3.67647	78.6765	17.6471
	1092	chr17	10910001	10920000	10000	3.67647	78.6765	17.6471
	1093	chr17	10920001	10930000	10000	3.67647	78.6765	17.6471
	1094	chr17	10930001	10940000	10000	3.67647	78.6765	17.6471
	1095	chr17	10940001	10950000	10000	3.67647	78.6765	17.6471
	1096	chr17	10950001	10960000	10000	3.67647	78.6765	17.6471
	1097	chr17	10960001	10970000	10000	3.67647	78.6765	17.6471
	1098	chr17	10970001	10980000	10000	3.67647	78.6765	17.6471
	1099	chr17	10980001	10990000	10000	3.67647	78.6765	17.6471
	1100	chr17	10990001	11000000	10000	3.67647	78.6765	17.6471
	1101	chr17	11000001	11010000	10000	3.67647	78.6765	17.6471
	1102	chr17	11010001	11020000	10000	3.67647	78.6765	17.6471
	1103	chr17	11020001	11030000	10000	3.67647	78.6765	17.6471
	1104	chr17	11030001	11040000	10000	3.67647	78.6765	17.6471
	1105	chr17	11040001	11050000	10000	3.67647	78.6765	17.6471
	1106	chr17	11050001	11060000	10000	3.67647	78.6765	17.6471
	1107	chr17	11060001	11070000	10000	3.67647	78.6765	17.6471
	1108	chr17	11070001	11080000	10000	3.67647	78.6765	17.6471
	1109	chr17	11080001	11090000	10000	3.67647	78.6765	17.6471
	1110	chr17	11090001	11100000	10000	3.67647	78.6765	17.6471
	1111	chr17	11100001	11110000	10000	3.67647	78.6765	17.6471
	1112	chr17	11110001	11120000	10000	3.67647	78.6765	17.6471
	1113	chr17	11120001	11130000	10000	3.67647	78.6765	17.6471
	1114	chr17	11130001	11140000	10000	3.67647	78.6765	17.6471
	1115	chr17	11140001	11150000	10000	3.67647	78.6765	17.6471
	1116	chr17	11150001	11160000	10000	3.67647	78.6765	17.6471
	1117	chr17	11160001	11170000	10000	3.67647	78.6765	17.6471
	1118	chr17	11170001	11180000	10000	3.67647	78.6765	17.6471
	1119	chr17	11180001	11190000	10000	3.67647	78.6765	17.6471
	1120	chr17	11190001	11200000	10000	3.67647	78.6765	17.6471
	1121	chr17	11200001	11210000	10000	3.67647	78.6765	17.6471
	1122	chr17	11210001	11220000	10000	3.67647	78.6765	17.6471
	1123	chr17	11220001	11230000	10000	3.67647	78.6765	17.6471
	1124	chr17	11230001	11240000	10000	3.67647	78.6765	17.6471
	1125	chr17	11240001	11250000	10000	3.67647	78.6765	17.6471
	1126	chr17	11250001	11260000	10000	3.67647	78.6765	17.6471
	1127	chr17	11260001	11270000	10000	3.67647	78.6765	17.6471
	1128	chr17	11270001	11280000	10000	3.67647	78.6765	17.6471
	1129	chr17	11280001	11290000	10000	3.67647	78.6765	17.6471
	1130	chr17	11290001	11300000	10000	3.67647	78.6765	17.6471
	1131	chr17	11300001	11310000	10000	3.67647	78.6765	17.6471
	1132	chr17	11310001	11320000	10000	3.67647	78.6765	17.6471
	1133	chr17	11320001	11330000	10000	3.67647	78.6765	17.6471
	1134	chr17	11330001	11340000	10000	3.67647	78.6765	17.6471
	1135	chr17	11340001	11350000	10000	3.67647	78.6765	17.6471
	1136	chr17	11350001	11360000	10000	3.67647	78.6765	17.6471
	1137	chr17	11360001	11370000	10000	3.67647	78.6765	17.6471
	1138	chr17	11370001	11380000	10000	3.67647	78.6765	17.6471
	1139	chr17	11380001	11390000	10000	3.67647	78.6765	17.6471
	1140	chr17	11390001	11400000	10000	3.67647	78.6765	17.6471
	1141	chr17	11400001	11410000	10000	3.67647	78.6765	17.6471
	1142	chr17	11410001	11420000	10000	3.67647	78.6765	17.6471
	1143	chr17	11420001	11430000	10000	3.67647	78.6765	17.6471
	1144	chr17	11430001	11440000	10000	3.67647	78.6765	17.6471
	1145	chr17	11440001	11450000	10000	3.67647	78.6765	17.6471
	1146	chr17	11450001	11460000	10000	3.67647	78.6765	17.6471
	1147	chr17	11460001	11470000	10000	3.67647	78.6765	17.6471
	1148	chr17	11470001	11480000	10000	3.67647	78.6765	17.6471
	1149	chr17	11480001	11490000	10000	3.67647	78.6765	17.6471
	1150	chr17	11490001	11500000	10000	3.67647	78.6765	17.6471
	1151	chr17	11500001	11510000	10000	3.67647	78.6765	17.6471
	1152	chr17	11510001	11520000	10000	3.67647	78.6765	17.6471
	1153	chr17	11520001	11530000	10000	3.67647	78.6765	17.6471
	1154	chr17	11530001	11540000	10000	3.67647	78.6765	17.6471
	1155	chr17	11540001	11550000	10000	3.67647	78.6765	17.6471
	1156	chr17	11550001	11560000	10000	3.67647	78.6765	17.6471
	1157	chr17	11560001	11570000	10000	3.67647	78.6765	17.6471
	1158	chr17	11570001	11580000	10000	3.67647	78.6765	17.6471
	1159	chr17	11580001	11590000	10000	3.67647	78.6765	17.6471
	1160	chr17	11590001	11600000	10000	3.67647	78.6765	17.6471
	1161	chr17	11600001	11610000	10000	3.67647	78.6765	17.6471
	1162	chr17	11610001	11620000	10000	3.67647	78.6765	17.6471
	1163	chr17	11620001	11630000	10000	3.67647	78.6765	17.6471
	1164	chr17	11630001	11640000	10000	3.67647	78.6765	17.6471
	1165	chr17	11640001	11650000	10000	3.67647	78.6765	17.6471
	1166	chr17	11650001	11660000	10000	3.67647	78.6765	17.6471
	1167	chr17	11660001	11670000	10000	3.67647	78.6765	17.6471
	1168	chr17	11670001	11680000	10000	3.67647	78.6765	17.6471
	1169	chr17	11680001	11690000	10000	3.67647	78.6765	17.6471
	1170	chr17	11690001	11700000	10000	3.67647	78.6765	17.6471
	1171	chr17	11700001	11710000	10000	3.67647	78.6765	17.6471
	1172	chr17	11710001	11720000	10000	3.67647	78.6765	17.6471
	1173	chr17	11720001	11730000	10000	3.67647	78.6765	17.6471
	1174	chr17	11730001	11740000	10000	3.67647	78.6765	17.6471
	1175	chr17	11740001	11750000	10000	3.67647	78.6765	17.6471
	1176	chr17	11750001	11760000	10000	3.67647	78.6765	17.6471
	1177	chr17	11760001	11770000	10000	3.67647	78.6765	17.6471
	1178	chr17	11770001	11780000	10000	3.67647	78.6765	17.6471
	1179	chr17	11780001	11790000	10000	3.67647	78.6765	17.6471
	1180	chr17	11790001	11800000	10000	3.67647	78.6765	17.6471
	1181	chr17	11800001	11810000	10000	3.67647	78.6765	17.6471
	1182	chr17	11810001	11820000	10000	3.67647	78.6765	17.6471
	1183	chr17	11820001	11830000	10000	3.67647	78.6765	17.6471
	1184	chr17	11830001	11840000	10000	3.67647	78.6765	17.6471
	1185	chr17	11840001	11850000	10000	3.67647	78.6765	17.6471
	1186	chr17	11850001	11860000	10000	3.67647	78.6765	17.6471
	1187	chr17	11860001	11870000	10000	3.67647	78.6765	17.6471
	1188	chr17	11870001	11880000	10000	3.67647	78.6765	17.6471
	1189	chr17	11880001	11890000	10000	3.67647	78.6765	17.6471
	1190	chr17	11890001	11900000	10000	3.67647	78.6765	17.6471
	1191	chr17	11900001	11910000	10000	3.67647	78.6765	17.6471
	1192	chr17	11910001	11920000	10000	3.67647	78.6765	17.6471
	1193	chr17	11920001	11930000	10000	3.67647	78.6765	17.6471
	1194	chr17	11930001	11940000	10000	3.67647	77.9412	18.3824
	1195	chr17	11940001	11950000	10000	3.67647	77.9412	18.3824
	1196	chr17	11950001	11960000	10000	3.67647	77.9412	18.3824
	1197	chr17	11960001	11970000	10000	3.67647	77.9412	18.3824
	1198	chr17	11970001	11980000	10000	3.67647	77.9412	18.3824
	1199	chr17	11980001	11990000	10000	3.67647	77.9412	18.3824
	1200	chr17	11990001	12000000	10000	3.67647	77.9412	18.3824
	1201	chr17	12000001	12010000	10000	3.67647	77.9412	18.3824
	1202	chr17	12010001	12020000	10000	3.67647	77.9412	18.3824
	1203	chr17	12020001	12030000	10000	3.67647	77.9412	18.3824
	1204	chr17	12030001	12040000	10000	3.67647	77.9412	18.3824
	1205	chr17	12040001	12050000	10000	3.67647	77.9412	18.3824
	1206	chr17	12050001	12060000	10000	3.67647	78.6765	17.6471
	1207	chr17	12060001	12070000	10000	3.67647	78.6765	17.6471
	1208	chr17	12070001	12080000	10000	3.67647	78.6765	17.6471
	1209	chr17	12080001	12090000	10000	3.67647	78.6765	17.6471
	1210	chr17	12090001	12100000	10000	3.67647	78.6765	17.6471
	1211	chr17	12100001	12110000	10000	3.67647	78.6765	17.6471
	1212	chr17	12110001	12120000	10000	3.67647	78.6765	17.6471
	1213	chr17	12120001	12130000	10000	3.67647	78.6765	17.6471
	1214	chr17	12130001	12140000	10000	3.67647	78.6765	17.6471
	1215	chr17	12140001	12150000	10000	3.67647	78.6765	17.6471
	1216	chr17	12150001	12160000	10000	3.67647	78.6765	17.6471
	1217	chr17	12160001	12170000	10000	3.67647	78.6765	17.6471
	1218	chr17	12170001	12180000	10000	3.67647	78.6765	17.6471
	1219	chr17	12180001	12190000	10000	3.67647	78.6765	17.6471
	1220	chr17	12190001	12200000	10000	3.67647	78.6765	17.6471
	1221	chr17	12200001	12210000	10000	3.67647	78.6765	17.6471
	1222	chr17	12210001	12220000	10000	3.67647	78.6765	17.6471
	1223	chr17	12220001	12230000	10000	3.67647	78.6765	17.6471
	1224	chr17	12230001	12240000	10000	3.67647	78.6765	17.6471
	1225	chr17	12240001	12250000	10000	3.67647	78.6765	17.6471
	1226	chr17	12250001	12260000	10000	3.67647	78.6765	17.6471
	1227	chr17	12260001	12270000	10000	3.67647	78.6765	17.6471
	1228	chr17	12270001	12280000	10000	3.67647	78.6765	17.6471
	1229	chr17	12280001	12290000	10000	3.67647	78.6765	17.6471
	1230	chr17	12290001	12300000	10000	3.67647	78.6765	17.6471
	1231	chr17	12300001	12310000	10000	3.67647	78.6765	17.6471
	1232	chr17	12310001	12320000	10000	3.67647	78.6765	17.6471
	1233	chr17	12320001	12330000	10000	3.67647	78.6765	17.6471
	1234	chr17	12330001	12340000	10000	3.67647	78.6765	17.6471
	1235	chr17	12340001	12350000	10000	3.67647	78.6765	17.6471
	1236	chr17	12350001	12360000	10000	3.67647	78.6765	17.6471
	1237	chr17	12360001	12370000	10000	3.67647	78.6765	17.6471
	1238	chr17	12370001	12380000	10000	3.67647	77.9412	18.3824
	1239	chr17	12380001	12390000	10000	3.67647	77.9412	18.3824
	1240	chr17	12390001	12400000	10000	3.67647	77.9412	18.3824
	1241	chr17	12400001	12410000	10000	3.67647	77.9412	18.3824
	1242	chr17	12410001	12420000	10000	3.67647	77.9412	18.3824
	1243	chr17	12420001	12430000	10000	3.67647	77.9412	18.3824
	1244	chr17	12430001	12440000	10000	3.67647	77.9412	18.3824
	1245	chr17	12440001	12450000	10000	3.67647	77.9412	18.3824
	1246	chr17	12450001	12460000	10000	3.67647	77.9412	18.3824
	1247	chr17	12460001	12470000	10000	3.67647	77.9412	18.3824
	1248	chr17	12470001	12480000	10000	3.67647	77.9412	18.3824
	1249	chr17	12480001	12490000	10000	3.67647	77.9412	18.3824
	1250	chr17	12490001	12500000	10000	3.67647	78.6765	17.6471
	1251	chr17	12500001	12510000	10000	3.67647	78.6765	17.6471
	1252	chr17	12510001	12520000	10000	3.67647	78.6765	17.6471
	1253	chr17	12520001	12530000	10000	3.67647	78.6765	17.6471
	1254	chr17	12530001	12540000	10000	3.67647	78.6765	17.6471
	1255	chr17	12540001	12550000	10000	3.67647	78.6765	17.6471
	1256	chr17	12550001	12560000	10000	3.67647	78.6765	17.6471
	1257	chr17	12560001	12570000	10000	3.67647	78.6765	17.6471
	1258	chr17	12570001	12580000	10000	3.67647	78.6765	17.6471
	1259	chr17	12580001	12590000	10000	3.67647	78.6765	17.6471
	1260	chr17	12590001	12600000	10000	3.67647	78.6765	17.6471
	1261	chr17	12600001	12610000	10000	3.67647	78.6765	17.6471
	1262	chr17	12610001	12620000	10000	3.67647	78.6765	17.6471
	1263	chr17	12620001	12630000	10000	3.67647	78.6765	17.6471
	1264	chr17	12630001	12640000	10000	3.67647	78.6765	17.6471
	1265	chr17	12640001	12650000	10000	3.67647	78.6765	17.6471
	1266	chr17	12650001	12660000	10000	3.67647	78.6765	17.6471
	1267	chr17	12660001	12670000	10000	3.67647	78.6765	17.6471
	1268	chr17	12670001	12680000	10000	3.67647	78.6765	17.6471
	1269	chr17	12680001	12690000	10000	3.67647	78.6765	17.6471
	1270	chr17	12690001	12700000	10000	3.67647	78.6765	17.6471
	1271	chr17	12700001	12710000	10000	3.67647	78.6765	17.6471
	1272	chr17	12710001	12720000	10000	3.67647	78.6765	17.6471
	1273	chr17	12720001	12730000	10000	3.67647	78.6765	17.6471
	1274	chr17	12730001	12740000	10000	3.67647	78.6765	17.6471
	1275	chr17	12740001	12750000	10000	3.67647	78.6765	17.6471
	1276	chr17	12750001	12760000	10000	3.67647	78.6765	17.6471
	1277	chr17	12760001	12770000	10000	3.67647	78.6765	17.6471
	1278	chr17	12770001	12780000	10000	3.67647	78.6765	17.6471
	1279	chr17	12780001	12790000	10000	3.67647	78.6765	17.6471
	1280	chr17	12790001	12800000	10000	3.67647	78.6765	17.6471
	1281	chr17	12800001	12810000	10000	3.67647	78.6765	17.6471
	1282	chr17	12810001	12820000	10000	3.67647	78.6765	17.6471
	1283	chr17	12820001	12830000	10000	3.67647	78.6765	17.6471
	1284	chr17	12830001	12840000	10000	3.67647	78.6765	17.6471
	1285	chr17	12840001	12850000	10000	3.67647	78.6765	17.6471
	1286	chr17	12850001	12860000	10000	3.67647	78.6765	17.6471
	1287	chr17	12860001	12870000	10000	3.67647	78.6765	17.6471
	1288	chr17	12870001	12880000	10000	3.67647	78.6765	17.6471
	1289	chr17	12880001	12890000	10000	3.67647	78.6765	17.6471
	1290	chr17	12890001	12900000	10000	3.67647	78.6765	17.6471
	1291	chr17	12900001	12910000	10000	3.67647	78.6765	17.6471
	1292	chr17	12910001	12920000	10000	3.67647	78.6765	17.6471
	1293	chr17	12920001	12930000	10000	3.67647	78.6765	17.6471
	1294	chr17	12930001	12940000	10000	3.67647	78.6765	17.6471
	1295	chr17	12940001	12950000	10000	3.67647	78.6765	17.6471
	1296	chr17	12950001	12960000	10000	3.67647	78.6765	17.6471
	1297	chr17	12960001	12970000	10000	3.67647	78.6765	17.6471
	1298	chr17	12970001	12980000	10000	3.67647	78.6765	17.6471
	1299	chr17	12980001	12990000	10000	3.67647	78.6765	17.6471
	1300	chr17	12990001	13000000	10000	3.67647	78.6765	17.6471
	1301	chr17	13000001	13010000	10000	3.67647	78.6765	17.6471
	1302	chr17	13010001	13020000	10000	3.67647	78.6765	17.6471
	1303	chr17	13020001	13030000	10000	3.67647	78.6765	17.6471
	1304	chr17	13030001	13040000	10000	3.67647	78.6765	17.6471
	1305	chr17	13040001	13050000	10000	3.67647	77.9412	18.3824
	1306	chr17	13050001	13060000	10000	3.67647	77.9412	18.3824
	1307	chr17	13060001	13070000	10000	3.67647	77.9412	18.3824
	1308	chr17	13070001	13080000	10000	3.67647	77.9412	18.3824
	1309	chr17	13080001	13090000	10000	3.67647	77.9412	18.3824
	1310	chr17	13090001	13100000	10000	3.67647	77.9412	18.3824
	1311	chr17	13100001	13110000	10000	3.67647	77.9412	18.3824
	1312	chr17	13110001	13120000	10000	3.67647	77.9412	18.3824
	1313	chr17	13120001	13130000	10000	3.67647	77.9412	18.3824
	1314	chr17	13130001	13140000	10000	3.67647	77.9412	18.3824
	1315	chr17	13140001	13150000	10000	3.67647	77.9412	18.3824
	1316	chr17	13150001	13160000	10000	3.67647	77.9412	18.3824
	1317	chr17	13160001	13170000	10000	3.67647	77.9412	18.3824
	1318	chr17	13170001	13180000	10000	3.67647	77.9412	18.3824
	1319	chr17	13180001	13190000	10000	3.67647	77.9412	18.3824
	1320	chr17	13190001	13200000	10000	3.67647	77.9412	18.3824
	1321	chr17	13200001	13210000	10000	3.67647	77.9412	18.3824
	1322	chr17	13210001	13220000	10000	3.67647	77.9412	18.3824
	1323	chr17	13220001	13230000	10000	3.67647	77.9412	18.3824
	1324	chr17	13230001	13240000	10000	3.67647	77.9412	18.3824
	1325	chr17	13240001	13250000	10000	3.67647	77.9412	18.3824
	1326	chr17	13250001	13260000	10000	3.67647	77.9412	18.3824
	1327	chr17	13260001	13270000	10000	3.67647	77.9412	18.3824
	1328	chr17	13270001	13280000	10000	3.67647	77.9412	18.3824
	1329	chr17	13280001	13290000	10000	3.67647	77.9412	18.3824
	1330	chr17	13290001	13300000	10000	3.67647	77.9412	18.3824
	1331	chr17	13300001	13310000	10000	3.67647	77.9412	18.3824
	1332	chr17	13310001	13320000	10000	3.67647	77.9412	18.3824
	1333	chr17	13320001	13330000	10000	3.67647	77.9412	18.3824
	1334	chr17	13330001	13340000	10000	3.67647	77.9412	18.3824
	1335	chr17	13340001	13350000	10000	3.67647	77.9412	18.3824
	1336	chr17	13350001	13360000	10000	3.67647	77.9412	18.3824
	1337	chr17	13360001	13370000	10000	3.67647	77.9412	18.3824
	1338	chr17	13370001	13380000	10000	3.67647	77.9412	18.3824
	1339	chr17	13380001	13390000	10000	3.67647	77.9412	18.3824
	1340	chr17	13390001	13400000	10000	3.67647	77.9412	18.3824
	1341	chr17	13400001	13410000	10000	3.67647	77.9412	18.3824
	1342	chr17	13410001	13420000	10000	3.67647	77.9412	18.3824
	1343	chr17	13420001	13430000	10000	3.67647	77.9412	18.3824
	1344	chr17	13430001	13440000	10000	3.67647	77.9412	18.3824
	1345	chr17	13440001	13450000	10000	3.67647	77.9412	18.3824
	1346	chr17	13450001	13460000	10000	3.67647	77.9412	18.3824
	1347	chr17	13460001	13470000	10000	3.67647	77.9412	18.3824
	1348	chr17	13470001	13480000	10000	3.67647	77.9412	18.3824
	1349	chr17	13480001	13490000	10000	3.67647	77.9412	18.3824
	1350	chr17	13490001	13500000	10000	3.67647	77.9412	18.3824
	1351	chr17	13500001	13510000	10000	3.67647	77.9412	18.3824
	1352	chr17	13510001	13520000	10000	3.67647	77.9412	18.3824
	1353	chr17	13520001	13530000	10000	3.67647	77.9412	18.3824
	1354	chr17	13530001	13540000	10000	3.67647	77.9412	18.3824
	1355	chr17	13540001	13550000	10000	3.67647	77.9412	18.3824
	1356	chr17	13550001	13560000	10000	3.67647	77.9412	18.3824
	1357	chr17	13560001	13570000	10000	3.67647	77.9412	18.3824
	1358	chr17	13570001	13580000	10000	3.67647	77.9412	18.3824
	1359	chr17	13580001	13590000	10000	3.67647	77.9412	18.3824
	1360	chr17	13590001	13600000	10000	3.67647	77.9412	18.3824
	1361	chr17	13600001	13610000	10000	3.67647	77.9412	18.3824
	1362	chr17	13610001	13620000	10000	3.67647	77.9412	18.3824
	1363	chr17	13620001	13630000	10000	3.67647	77.9412	18.3824
	1364	chr17	13630001	13640000	10000	3.67647	77.9412	18.3824
	1365	chr17	13640001	13650000	10000	3.67647	77.9412	18.3824
	1366	chr17	13650001	13660000	10000	3.67647	77.9412	18.3824
	1367	chr17	13660001	13670000	10000	3.67647	77.9412	18.3824
	1368	chr17	13670001	13680000	10000	3.67647	77.9412	18.3824
	1369	chr17	13680001	13690000	10000	3.67647	77.9412	18.3824
	1370	chr17	13690001	13700000	10000	3.67647	77.9412	18.3824
	1371	chr17	13700001	13710000	10000	3.67647	77.9412	18.3824
	1372	chr17	13710001	13720000	10000	3.67647	77.9412	18.3824
	1373	chr17	13720001	13730000	10000	3.67647	77.9412	18.3824
	1374	chr17	13730001	13740000	10000	3.67647	77.9412	18.3824
	1375	chr17	13740001	13750000	10000	3.67647	77.9412	18.3824
	1376	chr17	13750001	13760000	10000	3.67647	77.9412	18.3824
	1377	chr17	13760001	13770000	10000	3.67647	77.9412	18.3824
	1378	chr17	13770001	13780000	10000	3.67647	77.9412	18.3824
	1379	chr17	13780001	13790000	10000	3.67647	77.9412	18.3824
	1380	chr17	13790001	13800000	10000	3.67647	77.9412	18.3824
	1381	chr17	13800001	13810000	10000	3.67647	77.9412	18.3824
	1382	chr17	13810001	13820000	10000	3.67647	77.9412	18.3824
	1383	chr17	13820001	13830000	10000	3.67647	77.9412	18.3824
	1384	chr17	13830001	13840000	10000	3.67647	77.9412	18.3824
	1385	chr17	13840001	13850000	10000	3.67647	77.9412	18.3824
	1386	chr17	13850001	13860000	10000	3.67647	77.9412	18.3824
	1387	chr17	13860001	13870000	10000	3.67647	77.9412	18.3824
	1388	chr17	13870001	13880000	10000	3.67647	77.9412	18.3824
	1389	chr17	13880001	13890000	10000	3.67647	77.9412	18.3824
	1390	chr17	13890001	13900000	10000	3.67647	77.9412	18.3824
	1391	chr17	13900001	13910000	10000	3.67647	77.9412	18.3824
	1392	chr17	13910001	13920000	10000	3.67647	77.9412	18.3824
	1393	chr17	13920001	13930000	10000	3.67647	77.9412	18.3824
	1394	chr17	13930001	13940000	10000	3.67647	77.9412	18.3824
	1395	chr17	13940001	13950000	10000	3.67647	77.9412	18.3824
	1396	chr17	13950001	13960000	10000	3.67647	77.9412	18.3824
	1397	chr17	13960001	13970000	10000	3.67647	77.9412	18.3824
	1398	chr17	13970001	13980000	10000	3.67647	77.9412	18.3824
	1399	chr17	13980001	13990000	10000	3.67647	77.9412	18.3824
	1400	chr17	13990001	14000000	10000	3.67647	77.9412	18.3824
	1401	chr17	14000001	14010000	10000	3.67647	77.9412	18.3824
	1402	chr17	14010001	14020000	10000	3.67647	77.9412	18.3824
	1403	chr17	14020001	14030000	10000	3.67647	77.9412	18.3824
	1404	chr17	14030001	14040000	10000	3.67647	77.2059	19.1176
	1405	chr17	14040001	14050000	10000	3.67647	77.2059	19.1176
	1406	chr17	14050001	14060000	10000	3.67647	77.2059	19.1176
	1407	chr17	14060001	14070000	10000	3.67647	77.2059	19.1176
	1408	chr17	14070001	14080000	10000	3.67647	77.2059	19.1176
	1409	chr17	14080001	14090000	10000	3.67647	77.2059	19.1176
	1410	chr17	14090001	14100000	10000	3.67647	77.2059	19.1176
	1411	chr17	14100001	14110000	10000	3.67647	77.9412	18.3824
	1412	chr17	14110001	14120000	10000	3.67647	77.9412	18.3824
	1413	chr17	14120001	14130000	10000	3.67647	77.9412	18.3824
	1414	chr17	14130001	14140000	10000	3.67647	77.9412	18.3824
	1415	chr17	14140001	14150000	10000	3.67647	77.9412	18.3824
	1416	chr17	14150001	14160000	10000	3.67647	77.9412	18.3824
	1417	chr17	14160001	14170000	10000	3.67647	77.9412	18.3824
	1418	chr17	14170001	14180000	10000	3.67647	77.9412	18.3824
	1419	chr17	14180001	14190000	10000	3.67647	77.9412	18.3824
	1420	chr17	14190001	14200000	10000	3.67647	77.9412	18.3824
	1421	chr17	14200001	14210000	10000	3.67647	77.9412	18.3824
	1422	chr17	14210001	14220000	10000	3.67647	77.9412	18.3824
	1423	chr17	14220001	14230000	10000	3.67647	77.9412	18.3824
	1424	chr17	14230001	14240000	10000	3.67647	77.9412	18.3824
	1425	chr17	14240001	14250000	10000	3.67647	77.9412	18.3824
	1426	chr17	14250001	14260000	10000	3.67647	77.9412	18.3824
	1427	chr17	14260001	14270000	10000	3.67647	77.9412	18.3824
	1428	chr17	14270001	14280000	10000	3.67647	77.9412	18.3824
	1429	chr17	14280001	14290000	10000	3.67647	77.2059	19.1176
	1430	chr17	14290001	14300000	10000	3.67647	77.2059	19.1176
	1431	chr17	14300001	14310000	10000	3.67647	77.2059	19.1176
	1432	chr17	14310001	14320000	10000	3.67647	77.2059	19.1176
	1433	chr17	14320001	14330000	10000	3.67647	77.2059	19.1176
	1434	chr17	14330001	14340000	10000	3.67647	77.2059	19.1176
	1435	chr17	14340001	14350000	10000	3.67647	77.2059	19.1176
	1436	chr17	14350001	14360000	10000	3.67647	77.2059	19.1176
	1437	chr17	14360001	14370000	10000	3.67647	77.2059	19.1176
	1438	chr17	14370001	14380000	10000	3.67647	77.2059	19.1176
	1439	chr17	14380001	14390000	10000	3.67647	77.2059	19.1176
	1440	chr17	14390001	14400000	10000	3.67647	77.2059	19.1176
	1441	chr17	14400001	14410000	10000	3.67647	77.2059	19.1176
	1442	chr17	14410001	14420000	10000	3.67647	77.9412	18.3824
	1443	chr17	14420001	14430000	10000	3.67647	77.9412	18.3824
	1444	chr17	14430001	14440000	10000	3.67647	77.9412	18.3824
	1445	chr17	14440001	14450000	10000	3.67647	77.9412	18.3824
	1446	chr17	14450001	14460000	10000	3.67647	77.9412	18.3824
	1447	chr17	14460001	14470000	10000	3.67647	77.9412	18.3824
	1448	chr17	14470001	14480000	10000	3.67647	77.9412	18.3824
	1449	chr17	14480001	14490000	10000	3.67647	77.9412	18.3824
	1450	chr17	14490001	14500000	10000	3.67647	77.9412	18.3824
	1451	chr17	14500001	14510000	10000	3.67647	77.9412	18.3824
	1452	chr17	14510001	14520000	10000	3.67647	77.9412	18.3824
	1453	chr17	14520001	14530000	10000	3.67647	77.9412	18.3824
	1454	chr17	14530001	14540000	10000	3.67647	77.2059	19.1176
	1455	chr17	14540001	14550000	10000	3.67647	77.2059	19.1176
	1456	chr17	14550001	14560000	10000	3.67647	77.2059	19.1176
	1457	chr17	14560001	14570000	10000	3.67647	77.2059	19.1176
	1458	chr17	14570001	14580000	10000	3.67647	77.2059	19.1176
	1459	chr17	14580001	14590000	10000	3.67647	77.2059	19.1176
	1460	chr17	14590001	14600000	10000	3.67647	77.2059	19.1176
	1461	chr17	14600001	14610000	10000	3.67647	77.2059	19.1176
	1462	chr17	14610001	14620000	10000	3.67647	77.2059	19.1176
	1463	chr17	14620001	14630000	10000	3.67647	77.2059	19.1176
	1464	chr17	14630001	14640000	10000	3.67647	77.2059	19.1176
	1465	chr17	14640001	14650000	10000	3.67647	77.2059	19.1176
	1466	chr17	14650001	14660000	10000	3.67647	77.2059	19.1176
	1467	chr17	14660001	14670000	10000	3.67647	77.2059	19.1176
	1468	chr17	14670001	14680000	10000	3.67647	77.2059	19.1176
	1469	chr17	14680001	14690000	10000	3.67647	77.2059	19.1176
	1470	chr17	14690001	14700000	10000	3.67647	77.2059	19.1176
	1471	chr17	14700001	14710000	10000	3.67647	77.2059	19.1176
	1472	chr17	14710001	14720000	10000	3.67647	77.2059	19.1176
	1473	chr17	14720001	14730000	10000	3.67647	77.2059	19.1176
	1474	chr17	14730001	14740000	10000	3.67647	77.2059	19.1176
	1475	chr17	14740001	14750000	10000	3.67647	77.2059	19.1176
	1476	chr17	14750001	14760000	10000	3.67647	77.2059	19.1176
	1477	chr17	14760001	14770000	10000	3.67647	77.2059	19.1176
	1478	chr17	14770001	14780000	10000	3.67647	77.2059	19.1176
	1479	chr17	14780001	14790000	10000	3.67647	77.2059	19.1176
	1480	chr17	14790001	14800000	10000	3.67647	77.2059	19.1176
	1481	chr17	14800001	14810000	10000	3.67647	77.2059	19.1176
	1482	chr17	14810001	14820000	10000	3.67647	77.2059	19.1176
	1483	chr17	14820001	14830000	10000	3.67647	77.2059	19.1176
	1484	chr17	14830001	14840000	10000	3.67647	77.2059	19.1176
	1485	chr17	14840001	14850000	10000	3.67647	77.2059	19.1176
	1486	chr17	14850001	14860000	10000	3.67647	77.2059	19.1176
	1487	chr17	14860001	14870000	10000	3.67647	77.2059	19.1176
	1488	chr17	14870001	14880000	10000	3.67647	77.2059	19.1176
	1489	chr17	14880001	14890000	10000	3.67647	77.2059	19.1176
	1490	chr17	14890001	14900000	10000	3.67647	77.2059	19.1176
	1491	chr17	14900001	14910000	10000	3.67647	77.2059	19.1176
	1492	chr17	14910001	14920000	10000	3.67647	77.2059	19.1176
	1493	chr17	14920001	14930000	10000	3.67647	77.2059	19.1176
	1494	chr17	14930001	14940000	10000	3.67647	77.2059	19.1176
	1495	chr17	14940001	14950000	10000	3.67647	77.2059	19.1176
	1496	chr17	14950001	14960000	10000	3.67647	77.2059	19.1176
	1497	chr17	14960001	14970000	10000	3.67647	77.2059	19.1176
	1498	chr17	14970001	14980000	10000	3.67647	77.2059	19.1176
	1499	chr17	14980001	14990000	10000	3.67647	77.2059	19.1176
	1500	chr17	14990001	15000000	10000	3.67647	77.2059	19.1176
	1501	chr17	15000001	15010000	10000	3.67647	77.2059	19.1176
	1502	chr17	15010001	15020000	10000	3.67647	77.2059	19.1176
	1503	chr17	15020001	15030000	10000	3.67647	77.2059	19.1176
	1504	chr17	15030001	15040000	10000	3.67647	77.2059	19.1176
	1505	chr17	15040001	15050000	10000	3.67647	77.2059	19.1176
	1506	chr17	15050001	15060000	10000	3.67647	76.4706	19.8529
	1507	chr17	15060001	15070000	10000	3.67647	76.4706	19.8529
	1508	chr17	15070001	15080000	10000	3.67647	76.4706	19.8529
	1509	chr17	15080001	15090000	10000	3.67647	76.4706	19.8529
	1510	chr17	15090001	15100000	10000	3.67647	76.4706	19.8529
	1511	chr17	15100001	15110000	10000	3.67647	77.2059	19.1176
	1512	chr17	15110001	15120000	10000	3.67647	77.2059	19.1176
	1513	chr17	15120001	15130000	10000	3.67647	77.2059	19.1176
	1514	chr17	15130001	15140000	10000	3.67647	77.2059	19.1176
	1515	chr17	15140001	15150000	10000	3.67647	77.2059	19.1176
	1516	chr17	15150001	15160000	10000	3.67647	77.2059	19.1176
	1517	chr17	15160001	15170000	10000	3.67647	77.2059	19.1176
	1518	chr17	15170001	15180000	10000	3.67647	77.2059	19.1176
	1519	chr17	15180001	15190000	10000	3.67647	77.2059	19.1176
	1520	chr17	15190001	15200000	10000	3.67647	77.2059	19.1176
	1521	chr17	15200001	15210000	10000	3.67647	77.2059	19.1176
	1522	chr17	15210001	15220000	10000	3.67647	77.2059	19.1176
	1523	chr17	15220001	15230000	10000	3.67647	77.2059	19.1176
	1524	chr17	15230001	15240000	10000	3.67647	77.2059	19.1176
	1525	chr17	15240001	15250000	10000	3.67647	77.2059	19.1176
	1526	chr17	15250001	15260000	10000	3.67647	77.2059	19.1176
	1527	chr17	15260001	15270000	10000	3.67647	77.2059	19.1176
	1528	chr17	15270001	15280000	10000	3.67647	77.2059	19.1176
	1529	chr17	15280001	15290000	10000	3.67647	77.9412	18.3824
	1530	chr17	15290001	15300000	10000	3.67647	77.9412	18.3824
	1531	chr17	15300001	15310000	10000	3.67647	77.9412	18.3824
	1532	chr17	15310001	15320000	10000	3.67647	77.9412	18.3824
	1533	chr17	15320001	15330000	10000	3.67647	77.9412	18.3824
	1534	chr17	15330001	15340000	10000	3.67647	77.9412	18.3824
	1535	chr17	15340001	15350000	10000	3.67647	77.9412	18.3824
	1536	chr17	15350001	15360000	10000	3.67647	77.9412	18.3824
	1537	chr17	15360001	15370000	10000	3.67647	77.9412	18.3824
	1538	chr17	15370001	15380000	10000	3.67647	77.9412	18.3824
	1539	chr17	15380001	15390000	10000	3.67647	77.9412	18.3824
	1540	chr17	15390001	15400000	10000	3.67647	77.9412	18.3824
	1541	chr17	15400001	15410000	10000	3.67647	77.9412	18.3824
	1542	chr17	15410001	15420000	10000	3.67647	77.2059	19.1176
	1543	chr17	15420001	15430000	10000	3.67647	77.2059	19.1176
	1544	chr17	15430001	15440000	10000	3.67647	76.4706	19.8529
	1545	chr17	15440001	15450000	10000	2.94118	77.2059	19.8529
	1546	chr17	15450001	15460000	10000	2.94118	77.2059	19.8529
	1547	chr17	15460001	15470000	10000	3.67647	76.4706	19.8529
	1548	chr17	15470001	15480000	10000	3.67647	76.4706	19.8529
	1549	chr17	15480001	15490000	10000	3.67647	76.4706	19.8529
	1550	chr17	15490001	15500000	10000	3.67647	76.4706	19.8529
	1551	chr17	15500001	15510000	10000	2.94118	77.2059	19.8529
	1552	chr17	15510001	15520000	10000	2.94118	77.2059	19.8529
	1553	chr17	15520001	15530000	10000	2.94118	77.2059	19.8529
	1554	chr17	15530001	15540000	10000	2.94118	77.2059	19.8529
	1555	chr17	15540001	15550000	10000	2.94118	77.2059	19.8529
	1556	chr17	15550001	15560000	10000	3.67647	76.4706	19.8529
	1557	chr17	15560001	15570000	10000	3.67647	76.4706	19.8529
	1558	chr17	15570001	15580000	10000	3.67647	76.4706	19.8529
	1559	chr17	15580001	15590000	10000	2.94118	77.2059	19.8529
	1560	chr17	15590001	15600000	10000	2.94118	77.2059	19.8529
	1561	chr17	15600001	15610000	10000	2.94118	77.2059	19.8529
	1562	chr17	15610001	15620000	10000	2.94118	77.2059	19.8529
	1563	chr17	15620001	15630000	10000	2.94118	77.2059	19.8529
	1564	chr17	15630001	15640000	10000	2.94118	77.2059	19.8529
	1565	chr17	15640001	15650000	10000	2.94118	77.2059	19.8529
	1566	chr17	15650001	15660000	10000	2.94118	77.2059	19.8529
	1567	chr17	15660001	15670000	10000	2.20588	77.9412	19.8529
	1568	chr17	15670001	15680000	10000	2.20588	77.9412	19.8529
	1569	chr17	15680001	15690000	10000	2.20588	77.9412	19.8529
	1570	chr17	15690001	15700000	10000	2.20588	77.9412	19.8529
	1571	chr17	15700001	15710000	10000	2.20588	77.9412	19.8529
	1572	chr17	15710001	15720000	10000	2.20588	77.9412	19.8529
	1573	chr17	15720001	15730000	10000	2.20588	77.9412	19.8529
	1574	chr17	15730001	15740000	10000	2.20588	78.6765	19.1176
	1575	chr17	15740001	15750000	10000	2.20588	78.6765	19.1176
	1576	chr17	15750001	15760000	10000	2.20588	78.6765	19.1176
	1577	chr17	15760001	15770000	10000	2.20588	78.6765	19.1176
	1578	chr17	15770001	15780000	10000	2.20588	78.6765	19.1176
	1579	chr17	15780001	15790000	10000	2.20588	78.6765	19.1176
	1580	chr17	15790001	15800000	10000	2.94118	77.9412	19.1176
	1581	chr17	15800001	15810000	10000	3.67647	77.2059	19.1176
	1582	chr17	15810001	15820000	10000	3.67647	77.2059	19.1176
	1583	chr17	15820001	15830000	10000	3.67647	77.2059	19.1176
	1584	chr17	15830001	15840000	10000	3.67647	77.2059	19.1176
	1585	chr17	15840001	15850000	10000	3.67647	77.2059	19.1176
	1586	chr17	15850001	15860000	10000	3.67647	77.2059	19.1176
	1587	chr17	15860001	15870000	10000	3.67647	77.2059	19.1176
	1588	chr17	15870001	15880000	10000	3.67647	77.2059	19.1176
	1589	chr17	15880001	15890000	10000	3.67647	77.2059	19.1176
	1590	chr17	15890001	15900000	10000	3.67647	77.2059	19.1176
	1591	chr17	15900001	15910000	10000	3.67647	77.2059	19.1176
	1592	chr17	15910001	15920000	10000	3.67647	77.2059	19.1176
	1593	chr17	15920001	15930000	10000	3.67647	77.2059	19.1176
	1594	chr17	15930001	15940000	10000	3.67647	77.2059	19.1176
	1595	chr17	15940001	15950000	10000	3.67647	77.2059	19.1176
	1596	chr17	15950001	15960000	10000	3.67647	77.2059	19.1176
	1597	chr17	15960001	15970000	10000	3.67647	77.2059	19.1176
	1598	chr17	15970001	15980000	10000	3.67647	77.2059	19.1176
	1599	chr17	15980001	15990000	10000	3.67647	77.2059	19.1176
	1600	chr17	15990001	16000000	10000	3.67647	77.2059	19.1176
	1601	chr17	16000001	16010000	10000	3.67647	77.2059	19.1176
	1602	chr17	16010001	16020000	10000	2.94118	77.9412	19.1176
	1603	chr17	16020001	16030000	10000	2.94118	77.9412	19.1176
	1604	chr17	16030001	16040000	10000	2.94118	77.9412	19.1176
	1605	chr17	16040001	16050000	10000	2.94118	77.9412	19.1176
	1606	chr17	16050001	16060000	10000	2.94118	79.4118	17.6471
	1607	chr17	16060001	16070000	10000	2.20588	80.1471	17.6471
	1608	chr17	16070001	16080000	10000	2.20588	80.1471	17.6471
	1609	chr17	16080001	16090000	10000	2.20588	80.1471	17.6471
	1610	chr17	16090001	16100000	10000	2.20588	80.1471	17.6471
	1611	chr17	16100001	16110000	10000	2.20588	80.1471	17.6471
	1612	chr17	16110001	16120000	10000	2.20588	80.1471	17.6471
	1613	chr17	16120001	16130000	10000	2.94118	79.4118	17.6471
	1614	chr17	16130001	16140000	10000	2.94118	79.4118	17.6471
	1615	chr17	16140001	16150000	10000	2.94118	79.4118	17.6471
	1616	chr17	16150001	16160000	10000	2.94118	78.6765	18.3824
	1617	chr17	16160001	16170000	10000	2.94118	78.6765	18.3824
	1618	chr17	16170001	16180000	10000	2.94118	78.6765	18.3824
	1619	chr17	16180001	16190000	10000	2.94118	78.6765	18.3824
	1620	chr17	16190001	16200000	10000	2.94118	78.6765	18.3824
	1621	chr17	16200001	16210000	10000	2.94118	78.6765	18.3824
	1622	chr17	16210001	16220000	10000	2.94118	78.6765	18.3824
	1623	chr17	16220001	16230000	10000	2.94118	78.6765	18.3824
	1624	chr17	16230001	16240000	10000	2.94118	78.6765	18.3824
	1625	chr17	16240001	16250000	10000	2.94118	78.6765	18.3824
	1626	chr17	16250001	16260000	10000	2.94118	78.6765	18.3824
	1627	chr17	16260001	16270000	10000	2.94118	78.6765	18.3824
	1628	chr17	16270001	16280000	10000	2.94118	78.6765	18.3824
	1629	chr17	16280001	16290000	10000	2.94118	78.6765	18.3824
	1630	chr17	16290001	16300000	10000	2.94118	78.6765	18.3824
	1631	chr17	16300001	16310000	10000	2.94118	78.6765	18.3824
	1632	chr17	16310001	16320000	10000	2.94118	78.6765	18.3824
	1633	chr17	16320001	16330000	10000	2.94118	78.6765	18.3824
	1634	chr17	16330001	16340000	10000	2.94118	78.6765	18.3824
	1635	chr17	16340001	16350000	10000	2.94118	78.6765	18.3824
	1636	chr17	16350001	16360000	10000	2.94118	78.6765	18.3824
	1637	chr17	16360001	16370000	10000	2.94118	78.6765	18.3824
	1638	chr17	16370001	16380000	10000	2.94118	78.6765	18.3824
	1639	chr17	16380001	16390000	10000	2.94118	78.6765	18.3824
	1640	chr17	16390001	16400000	10000	2.94118	78.6765	18.3824
	1641	chr17	16400001	16410000	10000	2.94118	78.6765	18.3824
	1642	chr17	16410001	16420000	10000	2.94118	78.6765	18.3824
	1643	chr17	16420001	16430000	10000	2.94118	78.6765	18.3824
	1644	chr17	16430001	16440000	10000	2.94118	78.6765	18.3824
	1645	chr17	16440001	16450000	10000	2.94118	78.6765	18.3824
	1646	chr17	16450001	16460000	10000	2.20588	79.4118	18.3824
	1647	chr17	16460001	16470000	10000	2.20588	79.4118	18.3824
	1648	chr17	16470001	16480000	10000	2.20588	79.4118	18.3824
	1649	chr17	16480001	16490000	10000	2.20588	78.6765	19.1176
	1650	chr17	16490001	16500000	10000	2.20588	78.6765	19.1176
	1651	chr17	16500001	16510000	10000	2.20588	78.6765	19.1176
	1652	chr17	16510001	16520000	10000	2.20588	78.6765	19.1176
	1653	chr17	16520001	16530000	10000	2.20588	78.6765	19.1176
	1654	chr17	16530001	16540000	10000	2.20588	78.6765	19.1176
	1655	chr17	16540001	16550000	10000	2.20588	78.6765	19.1176
	1656	chr17	16550001	16560000	10000	2.20588	78.6765	19.1176
	1657	chr17	16560001	16570000	10000	2.20588	78.6765	19.1176
	1658	chr17	16570001	16580000	10000	2.20588	78.6765	19.1176
	1659	chr17	16580001	16590000	10000	1.47059	79.4118	19.1176
	1660	chr17	16590001	16600000	10000	1.47059	78.6765	19.8529
	1661	chr17	16600001	16610000	10000	1.47059	78.6765	19.8529
	1662	chr17	16610001	16620000	10000	1.47059	78.6765	19.8529
	1663	chr17	16620001	16630000	10000	1.47059	78.6765	19.8529
	1664	chr17	16630001	16640000	10000	1.47059	78.6765	19.8529
	1665	chr17	16640001	16650000	10000	1.47059	78.6765	19.8529
	1666	chr17	16650001	16660000	10000	1.47059	78.6765	19.8529
	1667	chr17	16660001	16670000	10000	1.47059	78.6765	19.8529
	1668	chr17	16670001	16680000	10000	1.47059	78.6765	19.8529
	1669	chr17	16680001	16690000	10000	1.47059	78.6765	19.8529
	1670	chr17	16690001	16700000	10000	1.47059	78.6765	19.8529
	1671	chr17	16700001	16710000	10000	2.20588	77.9412	19.8529
	1672	chr17	16710001	16720000	10000	2.20588	78.6765	19.1176
	1673	chr17	16720001	16730000	10000	2.20588	78.6765	19.1176
	1674	chr17	16730001	16740000	10000	2.20588	78.6765	19.1176
	1675	chr17	16740001	16750000	10000	2.20588	78.6765	19.1176
	1676	chr17	16750001	16760000	10000	2.20588	79.4118	18.3824
	1677	chr17	16760001	16770000	10000	2.20588	79.4118	18.3824
	1678	chr17	16770001	16780000	10000	2.20588	79.4118	18.3824
	1679	chr17	16780001	16790000	10000	2.20588	79.4118	18.3824
	1680	chr17	16790001	16800000	10000	2.20588	79.4118	18.3824
	1681	chr17	16800001	16810000	10000	2.20588	79.4118	18.3824
	1682	chr17	16810001	16820000	10000	2.20588	79.4118	18.3824
	1683	chr17	16820001	16830000	10000	2.20588	79.4118	18.3824
	1684	chr17	16830001	16840000	10000	2.20588	79.4118	18.3824
	1685	chr17	16840001	16850000	10000	2.20588	79.4118	18.3824
	1686	chr17	16850001	16860000	10000	2.20588	79.4118	18.3824
	1687	chr17	16860001	16870000	10000	2.20588	79.4118	18.3824
	1688	chr17	16870001	16880000	10000	2.20588	79.4118	18.3824
	1689	chr17	16880001	16890000	10000	2.20588	79.4118	18.3824
	1690	chr17	16890001	16900000	10000	2.20588	79.4118	18.3824
	1691	chr17	16900001	16910000	10000	2.20588	79.4118	18.3824
	1692	chr17	16910001	16920000	10000	2.20588	79.4118	18.3824
	1693	chr17	16920001	16930000	10000	2.20588	79.4118	18.3824
	1694	chr17	16930001	16940000	10000	2.20588	79.4118	18.3824
	1695	chr17	16940001	16950000	10000	2.20588	79.4118	18.3824
	1696	chr17	16950001	16960000	10000	2.20588	79.4118	18.3824
	1697	chr17	16960001	16970000	10000	2.20588	79.4118	18.3824
	1698	chr17	16970001	16980000	10000	2.20588	79.4118	18.3824
	1699	chr17	16980001	16990000	10000	2.20588	79.4118	18.3824
	1700	chr17	16990001	17000000	10000	2.20588	79.4118	18.3824
	1701	chr17	17000001	17010000	10000	2.20588	79.4118	18.3824
	1702	chr17	17010001	17020000	10000	2.20588	79.4118	18.3824
	1703	chr17	17020001	17030000	10000	2.20588	80.1471	17.6471
	1704	chr17	17030001	17040000	10000	2.20588	80.1471	17.6471
	1705	chr17	17040001	17050000	10000	2.20588	80.1471	17.6471
	1706	chr17	17050001	17060000	10000	2.20588	80.1471	17.6471
	1707	chr17	17060001	17070000	10000	2.20588	80.1471	17.6471
	1708	chr17	17070001	17080000	10000	2.20588	80.1471	17.6471
	1709	chr17	17080001	17090000	10000	2.20588	80.1471	17.6471
	1710	chr17	17090001	17100000	10000	2.20588	80.1471	17.6471
	1711	chr17	17100001	17110000	10000	2.20588	80.1471	17.6471
	1712	chr17	17110001	17120000	10000	2.20588	80.1471	17.6471
	1713	chr17	17120001	17130000	10000	2.20588	80.1471	17.6471
	1714	chr17	17130001	17140000	10000	2.20588	79.4118	18.3824
	1715	chr17	17140001	17150000	10000	2.20588	79.4118	18.3824
	1716	chr17	17150001	17160000	10000	2.20588	79.4118	18.3824
	1717	chr17	17160001	17170000	10000	2.20588	79.4118	18.3824
	1718	chr17	17170001	17180000	10000	2.20588	79.4118	18.3824
	1719	chr17	17180001	17190000	10000	2.20588	79.4118	18.3824
	1720	chr17	17190001	17200000	10000	2.20588	79.4118	18.3824
	1721	chr17	17200001	17210000	10000	2.20588	79.4118	18.3824
	1722	chr17	17210001	17220000	10000	2.20588	79.4118	18.3824
	1723	chr17	17220001	17230000	10000	2.20588	79.4118	18.3824
	1724	chr17	17230001	17240000	10000	2.20588	79.4118	18.3824
	1725	chr17	17240001	17250000	10000	2.20588	79.4118	18.3824
	1726	chr17	17250001	17260000	10000	2.20588	79.4118	18.3824
	1727	chr17	17260001	17270000	10000	2.20588	79.4118	18.3824
	1728	chr17	17270001	17280000	10000	2.20588	79.4118	18.3824
	1729	chr17	17280001	17290000	10000	2.20588	79.4118	18.3824
	1730	chr17	17290001	17300000	10000	2.20588	79.4118	18.3824
	1731	chr17	17300001	17310000	10000	2.20588	79.4118	18.3824
	1732	chr17	17310001	17320000	10000	2.20588	79.4118	18.3824
	1733	chr17	17320001	17330000	10000	2.20588	79.4118	18.3824
	1734	chr17	17330001	17340000	10000	2.20588	79.4118	18.3824
	1735	chr17	17340001	17350000	10000	2.20588	79.4118	18.3824
	1736	chr17	17350001	17360000	10000	2.20588	79.4118	18.3824
	1737	chr17	17360001	17370000	10000	2.20588	79.4118	18.3824
	1738	chr17	17370001	17380000	10000	2.20588	79.4118	18.3824
	1739	chr17	17380001	17390000	10000	2.20588	79.4118	18.3824
	1740	chr17	17390001	17400000	10000	2.20588	79.4118	18.3824
	1741	chr17	17400001	17410000	10000	2.20588	79.4118	18.3824
	1742	chr17	17410001	17420000	10000	2.20588	79.4118	18.3824
	1743	chr17	17420001	17430000	10000	2.20588	79.4118	18.3824
	1744	chr17	17430001	17440000	10000	2.20588	79.4118	18.3824
	1745	chr17	17440001	17450000	10000	2.20588	79.4118	18.3824
	1746	chr17	17450001	17460000	10000	2.20588	79.4118	18.3824
	1747	chr17	17460001	17470000	10000	2.20588	79.4118	18.3824
	1748	chr17	17470001	17480000	10000	2.20588	79.4118	18.3824
	1749	chr17	17480001	17490000	10000	2.20588	79.4118	18.3824
	1750	chr17	17490001	17500000	10000	2.20588	79.4118	18.3824
	1751	chr17	17500001	17510000	10000	2.20588	79.4118	18.3824
	1752	chr17	17510001	17520000	10000	2.20588	79.4118	18.3824
	1753	chr17	17520001	17530000	10000	2.20588	79.4118	18.3824
	1754	chr17	17530001	17540000	10000	2.20588	79.4118	18.3824
	1755	chr17	17540001	17550000	10000	2.20588	79.4118	18.3824
	1756	chr17	17550001	17560000	10000	2.20588	79.4118	18.3824
	1757	chr17	17560001	17570000	10000	2.20588	80.1471	17.6471
	1758	chr17	17570001	17580000	10000	2.20588	80.1471	17.6471
	1759	chr17	17580001	17590000	10000	2.20588	80.1471	17.6471
	1760	chr17	17590001	17600000	10000	2.20588	80.1471	17.6471
	1761	chr17	17600001	17610000	10000	2.20588	80.1471	17.6471
	1762	chr17	17610001	17620000	10000	2.20588	80.8824	16.9118
	1763	chr17	17620001	17630000	10000	2.20588	80.8824	16.9118
	1764	chr17	17630001	17640000	10000	2.20588	80.8824	16.9118
	1765	chr17	17640001	17650000	10000	2.20588	80.8824	16.9118
	1766	chr17	17650001	17660000	10000	2.20588	80.8824	16.9118
	1767	chr17	17660001	17670000	10000	2.20588	80.8824	16.9118
	1768	chr17	17670001	17680000	10000	2.20588	80.8824	16.9118
	1769	chr17	17680001	17690000	10000	2.20588	80.8824	16.9118
	1770	chr17	17690001	17700000	10000	2.20588	80.8824	16.9118
	1771	chr17	17700001	17710000	10000	2.20588	80.8824	16.9118
	1772	chr17	17710001	17720000	10000	2.20588	80.1471	17.6471
	1773	chr17	17720001	17730000	10000	2.20588	80.1471	17.6471
	1774	chr17	17730001	17740000	10000	2.20588	80.1471	17.6471
	1775	chr17	17740001	17750000	10000	2.20588	80.1471	17.6471
	1776	chr17	17750001	17760000	10000	2.20588	80.1471	17.6471
	1777	chr17	17760001	17770000	10000	2.20588	80.1471	17.6471
	1778	chr17	17770001	17780000	10000	2.20588	80.1471	17.6471
	1779	chr17	17780001	17790000	10000	2.20588	79.4118	18.3824
	1780	chr17	17790001	17800000	10000	2.20588	78.6765	19.1176
	1781	chr17	17800001	17810000	10000	2.20588	78.6765	19.1176
	1782	chr17	17810001	17820000	10000	2.20588	78.6765	19.1176
	1783	chr17	17820001	17830000	10000	2.20588	78.6765	19.1176
	1784	chr17	17830001	17840000	10000	2.20588	78.6765	19.1176
	1785	chr17	17840001	17850000	10000	2.20588	78.6765	19.1176
	1786	chr17	17850001	17860000	10000	2.20588	78.6765	19.1176
	1787	chr17	17860001	17870000	10000	2.20588	78.6765	19.1176
	1788	chr17	17870001	17880000	10000	2.20588	78.6765	19.1176
	1789	chr17	17880001	17890000	10000	2.20588	78.6765	19.1176
	1790	chr17	17890001	17900000	10000	2.20588	78.6765	19.1176
	1791	chr17	17900001	17910000	10000	2.20588	78.6765	19.1176
	1792	chr17	17910001	17920000	10000	2.20588	78.6765	19.1176
	1793	chr17	17920001	17930000	10000	2.20588	78.6765	19.1176
	1794	chr17	17930001	17940000	10000	2.20588	78.6765	19.1176
	1795	chr17	17940001	17950000	10000	2.20588	78.6765	19.1176
	1796	chr17	17950001	17960000	10000	2.20588	78.6765	19.1176
	1797	chr17	17960001	17970000	10000	2.20588	78.6765	19.1176
	1798	chr17	17970001	17980000	10000	2.20588	78.6765	19.1176
	1799	chr17	17980001	17990000	10000	2.20588	78.6765	19.1176
	1800	chr17	17990001	18000000	10000	2.20588	78.6765	19.1176
	1801	chr17	18000001	18010000	10000	2.20588	78.6765	19.1176
	1802	chr17	18010001	18020000	10000	2.20588	78.6765	19.1176
	1803	chr17	18020001	18030000	10000	2.20588	79.4118	18.3824
	1804	chr17	18030001	18040000	10000	2.20588	79.4118	18.3824
	1805	chr17	18040001	18050000	10000	2.20588	79.4118	18.3824
	1806	chr17	18050001	18060000	10000	2.20588	79.4118	18.3824
	1807	chr17	18060001	18070000	10000	2.20588	79.4118	18.3824
	1808	chr17	18070001	18080000	10000	2.20588	79.4118	18.3824
	1809	chr17	18080001	18090000	10000	2.20588	79.4118	18.3824
	1810	chr17	18090001	18100000	10000	2.20588	79.4118	18.3824
	1811	chr17	18100001	18110000	10000	2.20588	79.4118	18.3824
	1812	chr17	18110001	18120000	10000	2.20588	79.4118	18.3824
	1813	chr17	18120001	18130000	10000	2.20588	79.4118	18.3824
	1814	chr17	18130001	18140000	10000	2.20588	79.4118	18.3824
	1815	chr17	18140001	18150000	10000	2.20588	79.4118	18.3824
	1816	chr17	18150001	18160000	10000	2.20588	79.4118	18.3824
	1817	chr17	18160001	18170000	10000	2.20588	79.4118	18.3824
	1818	chr17	18170001	18180000	10000	2.20588	79.4118	18.3824
	1819	chr17	18180001	18190000	10000	2.20588	79.4118	18.3824
	1820	chr17	18190001	18200000	10000	2.20588	79.4118	18.3824
	1821	chr17	18200001	18210000	10000	2.20588	79.4118	18.3824
	1822	chr17	18210001	18220000	10000	2.20588	79.4118	18.3824
	1823	chr17	18220001	18230000	10000	2.20588	79.4118	18.3824
	1824	chr17	18230001	18240000	10000	2.20588	79.4118	18.3824
	1825	chr17	18240001	18250000	10000	2.20588	79.4118	18.3824
	1826	chr17	18250001	18260000	10000	2.20588	78.6765	19.1176
	1827	chr17	18260001	18270000	10000	2.20588	78.6765	19.1176
	1828	chr17	18270001	18280000	10000	2.20588	78.6765	19.1176
	1829	chr17	18280001	18290000	10000	1.47059	79.4118	19.1176
	1830	chr17	18290001	18300000	10000	1.47059	79.4118	19.1176
	1831	chr17	18300001	18310000	10000	1.47059	79.4118	19.1176
	1832	chr17	18310001	18320000	10000	1.47059	79.4118	19.1176
	1833	chr17	18320001	18330000	10000	1.47059	79.4118	19.1176
	1834	chr17	18330001	18340000	10000	1.47059	79.4118	19.1176
	1835	chr17	18340001	18350000	10000	1.47059	79.4118	19.1176
	1836	chr17	18350001	18360000	10000	0.735294	80.1471	19.1176
	1837	chr17	18360001	18370000	10000	0.735294	79.4118	19.8529
	1838	chr17	18370001	18380000	10000	0.735294	79.4118	19.8529
	1839	chr17	18380001	18390000	10000	0.735294	79.4118	19.8529
	1840	chr17	18390001	18400000	10000	0.735294	79.4118	19.8529
	1841	chr17	18400001	18410000	10000	0.735294	80.1471	19.1176
	1842	chr17	18410001	18420000	10000	0.735294	79.4118	19.8529
	1843	chr17	18420001	18430000	10000	0.735294	79.4118	19.8529
	1844	chr17	18430001	18440000	10000	0.735294	79.4118	19.8529
	1845	chr17	18440001	18450000	10000	1.47059	78.6765	19.8529
	1846	chr17	18450001	18460000	10000	1.47059	78.6765	19.8529
	1847	chr17	18460001	18470000	10000	1.47059	78.6765	19.8529
	1848	chr17	18470001	18480000	10000	1.47059	78.6765	19.8529
	1849	chr17	18480001	18490000	10000	1.47059	78.6765	19.8529
	1850	chr17	18490001	18500000	10000	1.47059	78.6765	19.8529
	1851	chr17	18500001	18510000	10000	1.47059	78.6765	19.8529
	1852	chr17	18510001	18520000	10000	1.47059	78.6765	19.8529
	1853	chr17	18520001	18530000	10000	1.47059	78.6765	19.8529
	1854	chr17	18530001	18540000	10000	2.20588	77.9412	19.8529
	1855	chr17	18540001	18550000	10000	2.20588	77.9412	19.8529
	1856	chr17	18550001	18560000	10000	2.20588	77.9412	19.8529
	1857	chr17	18560001	18570000	10000	2.20588	77.9412	19.8529
	1858	chr17	18570001	18580000	10000	2.20588	77.9412	19.8529
	1859	chr17	18580001	18590000	10000	2.20588	77.9412	19.8529
	1860	chr17	18590001	18600000	10000	2.20588	77.9412	19.8529
	1861	chr17	18600001	18610000	10000	2.20588	77.9412	19.8529
	1862	chr17	18610001	18620000	10000	2.20588	77.9412	19.8529
	1863	chr17	18620001	18630000	10000	2.20588	77.9412	19.8529
	1864	chr17	18630001	18640000	10000	2.20588	77.9412	19.8529
	1865	chr17	18640001	18650000	10000	2.20588	77.9412	19.8529
	1866	chr17	18650001	18660000	10000	2.20588	77.9412	19.8529
	1867	chr17	18660001	18670000	10000	2.20588	77.9412	19.8529
	1868	chr17	18670001	18680000	10000	2.20588	77.9412	19.8529
	1869	chr17	18680001	18690000	10000	2.20588	77.9412	19.8529
	1870	chr17	18690001	18700000	10000	2.20588	77.9412	19.8529
	1871	chr17	18700001	18710000	10000	2.20588	77.9412	19.8529
	1872	chr17	18710001	18720000	10000	2.20588	77.9412	19.8529
	1873	chr17	18720001	18730000	10000	2.20588	77.9412	19.8529
	1874	chr17	18730001	18740000	10000	2.20588	77.9412	19.8529
	1875	chr17	18740001	18750000	10000	2.20588	77.9412	19.8529
	1876	chr17	18750001	18760000	10000	1.47059	79.4118	19.1176
	1877	chr17	18760001	18770000	10000	1.47059	79.4118	19.1176
	1878	chr17	18770001	18780000	10000	1.47059	79.4118	19.1176
	1879	chr17	18780001	18790000	10000	1.47059	79.4118	19.1176
	1880	chr17	18790001	18800000	10000	1.47059	79.4118	19.1176
	1881	chr17	18800001	18810000	10000	1.47059	79.4118	19.1176
	1882	chr17	18810001	18820000	10000	1.47059	79.4118	19.1176
	1883	chr17	18820001	18830000	10000	1.47059	79.4118	19.1176
	1884	chr17	18830001	18840000	10000	1.47059	80.1471	18.3824
	1885	chr17	18840001	18850000	10000	1.47059	80.1471	18.3824
	1886	chr17	18850001	18860000	10000	1.47059	80.1471	18.3824
	1887	chr17	18860001	18870000	10000	1.47059	80.1471	18.3824
	1888	chr17	18870001	18880000	10000	1.47059	80.1471	18.3824
	1889	chr17	18880001	18890000	10000	1.47059	80.1471	18.3824
	1890	chr17	18890001	18900000	10000	1.47059	80.1471	18.3824
	1891	chr17	18900001	18910000	10000	1.47059	80.1471	18.3824
	1892	chr17	18910001	18920000	10000	1.47059	80.1471	18.3824
	1893	chr17	18920001	18930000	10000	1.47059	80.1471	18.3824
	1894	chr17	18930001	18940000	10000	2.20588	79.4118	18.3824
	1895	chr17	18940001	18950000	10000	2.20588	79.4118	18.3824
	1896	chr17	18950001	18960000	10000	2.20588	79.4118	18.3824
	1897	chr17	18960001	18970000	10000	2.20588	79.4118	18.3824
	1898	chr17	18970001	18980000	10000	2.20588	78.6765	19.1176
	1899	chr17	18980001	18990000	10000	2.20588	78.6765	19.1176
	1900	chr17	18990001	19000000	10000	2.20588	78.6765	19.1176
	1901	chr17	19000001	19010000	10000	2.20588	78.6765	19.1176
	1902	chr17	19010001	19020000	10000	2.20588	79.4118	18.3824
	1903	chr17	19020001	19030000	10000	2.20588	79.4118	18.3824
	1904	chr17	19030001	19040000	10000	2.20588	79.4118	18.3824
	1905	chr17	19040001	19050000	10000	2.20588	79.4118	18.3824
	1906	chr17	19050001	19060000	10000	2.20588	79.4118	18.3824
	1907	chr17	19060001	19070000	10000	2.20588	78.6765	19.1176
	1908	chr17	19070001	19080000	10000	2.20588	78.6765	19.1176
	1909	chr17	19080001	19090000	10000	2.20588	78.6765	19.1176
	1910	chr17	19090001	19100000	10000	2.20588	78.6765	19.1176
	1911	chr17	19100001	19110000	10000	2.20588	78.6765	19.1176
	1912	chr17	19110001	19120000	10000	2.20588	77.9412	19.8529
	1913	chr17	19120001	19130000	10000	2.20588	77.9412	19.8529
	1914	chr17	19130001	19140000	10000	2.20588	77.9412	19.8529
	1915	chr17	19140001	19150000	10000	1.47059	78.6765	19.8529
	1916	chr17	19150001	19160000	10000	1.47059	78.6765	19.8529
	1917	chr17	19160001	19170000	10000	1.47059	78.6765	19.8529
	1918	chr17	19170001	19180000	10000	1.47059	78.6765	19.8529
	1919	chr17	19180001	19190000	10000	1.47059	78.6765	19.8529
	1920	chr17	19190001	19200000	10000	1.47059	78.6765	19.8529
	1921	chr17	19200001	19210000	10000	1.47059	78.6765	19.8529
	1922	chr17	19210001	19220000	10000	1.47059	78.6765	19.8529
	1923	chr17	19220001	19230000	10000	1.47059	78.6765	19.8529
	1924	chr17	19230001	19240000	10000	1.47059	78.6765	19.8529
	1925	chr17	19240001	19250000	10000	1.47059	78.6765	19.8529
	1926	chr17	19250001	19260000	10000	1.47059	78.6765	19.8529
	1927	chr17	19260001	19270000	10000	1.47059	78.6765	19.8529
	1928	chr17	19270001	19280000	10000	1.47059	78.6765	19.8529
	1929	chr17	19280001	19290000	10000	1.47059	78.6765	19.8529
	1930	chr17	19290001	19300000	10000	1.47059	78.6765	19.8529
	1931	chr17	19300001	19310000	10000	1.47059	78.6765	19.8529
	1932	chr17	19310001	19320000	10000	1.47059	78.6765	19.8529
	1933	chr17	19320001	19330000	10000	1.47059	78.6765	19.8529
	1934	chr17	19330001	19340000	10000	1.47059	78.6765	19.8529
	1935	chr17	19340001	19350000	10000	1.47059	78.6765	19.8529
	1936	chr17	19350001	19360000	10000	1.47059	78.6765	19.8529
	1937	chr17	19360001	19370000	10000	1.47059	78.6765	19.8529
	1938	chr17	19370001	19380000	10000	1.47059	78.6765	19.8529
	1939	chr17	19380001	19390000	10000	1.47059	78.6765	19.8529
	1940	chr17	19390001	19400000	10000	1.47059	78.6765	19.8529
	1941	chr17	19400001	19410000	10000	1.47059	78.6765	19.8529
	1942	chr17	19410001	19420000	10000	1.47059	78.6765	19.8529
	1943	chr17	19420001	19430000	10000	1.47059	78.6765	19.8529
	1944	chr17	19430001	19440000	10000	1.47059	78.6765	19.8529
	1945	chr17	19440001	19450000	10000	1.47059	77.9412	20.5882
	1946	chr17	19450001	19460000	10000	1.47059	77.9412	20.5882
	1947	chr17	19460001	19470000	10000	1.47059	77.9412	20.5882
	1948	chr17	19470001	19480000	10000	1.47059	77.9412	20.5882
	1949	chr17	19480001	19490000	10000	1.47059	77.9412	20.5882
	1950	chr17	19490001	19500000	10000	1.47059	78.6765	19.8529
	1951	chr17	19500001	19510000	10000	1.47059	78.6765	19.8529
	1952	chr17	19510001	19520000	10000	1.47059	78.6765	19.8529
	1953	chr17	19520001	19530000	10000	1.47059	78.6765	19.8529
	1954	chr17	19530001	19540000	10000	1.47059	78.6765	19.8529
	1955	chr17	19540001	19550000	10000	1.47059	77.9412	20.5882
	1956	chr17	19550001	19560000	10000	1.47059	77.9412	20.5882
	1957	chr17	19560001	19570000	10000	1.47059	77.9412	20.5882
	1958	chr17	19570001	19580000	10000	1.47059	77.9412	20.5882
	1959	chr17	19580001	19590000	10000	1.47059	77.9412	20.5882
	1960	chr17	19590001	19600000	10000	1.47059	77.9412	20.5882
	1961	chr17	19600001	19610000	10000	1.47059	78.6765	19.8529
	1962	chr17	19610001	19620000	10000	1.47059	78.6765	19.8529
	1963	chr17	19620001	19630000	10000	1.47059	78.6765	19.8529
	1964	chr17	19630001	19640000	10000	1.47059	78.6765	19.8529
	1965	chr17	19640001	19650000	10000	1.47059	78.6765	19.8529
	1966	chr17	19650001	19660000	10000	1.47059	78.6765	19.8529
	1967	chr17	19660001	19670000	10000	1.47059	78.6765	19.8529
	1968	chr17	19670001	19680000	10000	1.47059	78.6765	19.8529
	1969	chr17	19680001	19690000	10000	1.47059	77.9412	20.5882
	1970	chr17	19690001	19700000	10000	1.47059	77.9412	20.5882
	1971	chr17	19700001	19710000	10000	1.47059	77.9412	20.5882
	1972	chr17	19710001	19720000	10000	1.47059	77.9412	20.5882
	1973	chr17	19720001	19730000	10000	1.47059	77.9412	20.5882
	1974	chr17	19730001	19740000	10000	1.47059	77.9412	20.5882
	1975	chr17	19740001	19750000	10000	1.47059	77.9412	20.5882
	1976	chr17	19750001	19760000	10000	1.47059	77.9412	20.5882
	1977	chr17	19760001	19770000	10000	1.47059	77.9412	20.5882
	1978	chr17	19770001	19780000	10000	1.47059	77.9412	20.5882
	1979	chr17	19780001	19790000	10000	1.47059	77.9412	20.5882
	1980	chr17	19790001	19800000	10000	1.47059	77.9412	20.5882
	1981	chr17	19800001	19810000	10000	1.47059	77.9412	20.5882
	1982	chr17	19810001	19820000	10000	1.47059	77.9412	20.5882
	1983	chr17	19820001	19830000	10000	1.47059	77.9412	20.5882
	1984	chr17	19830001	19840000	10000	1.47059	77.9412	20.5882
	1985	chr17	19840001	19850000	10000	1.47059	77.9412	20.5882
	1986	chr17	19850001	19860000	10000	0.735294	78.6765	20.5882
	1987	chr17	19860001	19870000	10000	0.735294	77.9412	21.3235
	1988	chr17	19870001	19880000	10000	0.735294	77.2059	22.0588
	1989	chr17	19880001	19890000	10000	0.735294	77.2059	22.0588
	1990	chr17	19890001	19900000	10000	0.735294	77.2059	22.0588
	1991	chr17	19900001	19910000	10000	0.735294	77.2059	22.0588
	1992	chr17	19910001	19920000	10000	0.735294	77.2059	22.0588
	1993	chr17	19920001	19930000	10000	0.735294	77.2059	22.0588
	1994	chr17	19930001	19940000	10000	0.735294	77.2059	22.0588
	1995	chr17	19940001	19950000	10000	0.735294	77.2059	22.0588
	1996	chr17	19950001	19960000	10000	0.735294	77.2059	22.0588
	1997	chr17	19960001	19970000	10000	0.735294	77.2059	22.0588
[truncated: 5,763 more rows]
[truncated: 46 more columns]

## Sheet: Figure 2
Figure 2a						Figure 2b									Figure 2c										Figure 2d								Figure 2e								Figure 2h
	ALYREF and MYCN expression correlation in SEQC neuroblastoma cohort						western blot on neuroblastoma cell line screen									destimentry of ALYREF protein expression in neuroblastoma cell lines										ALYREF and MYC signature expression in TH-MYCN ganglia tissues								ALYREF and MYC signature expression correlation in TH-MYCN ganglia tissues								Fold enrichment of MYCN at ALYREF promoter
																																																	statistics
	Patient ID	ALYREF expression (log2RPM)	MYCN expression (log2RPM)	MYCN amplification status												Neuroblastoma cell lines										ALYREF								id	MYC_signature expression (log2)	ALYREF_expression (log2)	genotype	age	group			Kelly							Kelly
	NB112	5.007	6.317	Unknown												MYCN amplified	MYCN non amplified	cMYC overexpressing	Fibroblast															TG.1_1	0.0513438	-0.171216	TG	1	TG.1			Control			Promoter				Table Analyzed
	NB189	4.509	5.311	Unknown												6.19954	5.65186	6.11378	5.55895								"group" "Mean" "SD" "Lower" "Upper" "age" "Genotype"							TG.1_2	-0.268994	0.0652277	TG	1	TG.1			1.68761	2.6368	2.29315	13.6519	11.6875	10.2532
	NB255	5.801	7.223	Unknown												6.09716	5.91113	6.17974	5.33799								"TG.1" -0.182633893725444 0.286181623943992 -0.468815517669435 0.103547730218548 1 "TH-MYCN"							TG.1_3	-0.347972	-0.58661	TG	1	TG.1										Column B
	NB312	4.854	5.443	Unknown												6.5762											"TG.2" 0.977411416167894 0.155628642765632 0.821782773402262 1.13304005893353 2 "TH-MYCN"							TG.1_4	-0.287857	-0.0379371	TG	1	TG.1										vs.
	NB361	6.339	9.168	Unknown												6.20981											"TG.6" 1.47113788724638 0.117584986852347 1.35355290039404 1.58872287409873 6 "TH-MYCN"							TG.2_1	0.243133	0.838626	TG	2	TG.2			SK-N-BE(2)C							Column A
	NB003	6.047	9.785	MYCN amp												6.30529											"WT.1" -0.792590739199019 0.876390756684139 -1.66898149588316 0.0838000174851203 1 "WT"							TG.2_2	0.443203	0.906529	TG	2	TG.2			Control			Promoter
	NB004	5.57	8.756	MYCN amp												6.15057											"WT.2" -0.527059582348104 0.308324931018724 -0.835384513366827 -0.21873465132938 2 "WT"							TG.2_3	0.695503	1.19713	TG	2	TG.2			1.75078	0.965936	1.94936	3.77637	4.6654	4.10202		Unpaired t test
	NB005	6.031	9.737	MYCN amp												5.94602											"WT.6" -0.946265088141718 0.278931331226638 -1.22519641936836 -0.66733375691508 6 "WT"							TG.2_4	0.456989	0.967366	TG	2	TG.2										P value
	NB008	6.864	10.605	MYCN amp																														TG.6_1	1.2501	1.35279	TG	6	TG.6										P value summary
	NB009	6.886	9.503	MYCN amp																						MYC signature								TG.6_2	1.42456	1.42632	TG	6	TG.6										Significantly different (P < 0.05)?
	NB010	6.354	10.268	MYCN amp												statistics																		TG.6_3	0.998959	1.47477	TG	6	TG.6										One- or two-tailed P value?
	NB080	5.484	9.266	MYCN amp												Number of families	1										"group" "Mean" "SD" "Lower" "Upper" "age" "Genotype"							TG.6_4	1.36033	1.63067	TG	6	TG.6										t, df
	NB081	5.925	10.268	MYCN amp												Number of comparisons per family	6										"TG.1" -0.213369639305978 0.179660126644387 -0.393029765950365 -0.0337095126615916 1 "TH-MYCN"							WT.1_1	-0.324938	0.0608463	WT	1	WT.1
	NB113	5.008	9.737	MYCN amp												Alpha	0.05			Summary	Adjusted P Value						"TG.2" 0.459706945145258 0.185097686638309 0.274609258506949 0.644804631783567 2 "TH-MYCN"							WT.1_2	-1.19777	-2.01383	WT	1	WT.1										How big is the difference?
	NB136	5.833	9.157	MYCN amp																ns	0.0605	A-B					"TG.6" 1.25848569430523 0.187418692453648 1.07106700185158 1.44590438675888 6 "TH-MYCN"							WT.1_3	-0.341328	-0.700241	WT	1	WT.1										Mean of column A
	NB137	6.141	9.753	MYCN amp												Tukey's multiple comparisons test	Mean Diff.	95.00% CI of diff.	Below threshold?	ns	0.9671	A-C					"WT.1" -0.574744867575862 0.41816825920572 -0.992913126781582 -0.156576608370142 1 "WT"							WT.1_4	-0.434942	-0.517138	WT	1	WT.1										Mean of column B
	NB138	6.639	10.161	MYCN amp												MYCN amplified vs. MYCN non amplified	0.4306	-0.01826 to 0.8794	No	**	0.0022	A-D					"WT.2" -0.437954050392858 0.0998418934603644 -0.537795943853222 -0.338112156932493 2 "WT"							WT.2_1	-0.431151	-0.69518	WT	2	WT.2										Difference between means (B - A) ± SEM
	NB169	6.172	9.274	MYCN amp												MYCN amplified vs. cMYC overexpressing	0.06533	-0.3835 to 0.5142	No	ns	0.2442	B-C					"WT.6" -0.49212408217579 0.10376052948825 -0.59588461166404 -0.38836355268754 6 "WT"							WT.2_2	-0.421041	-0.620103	WT	2	WT.2										95% confidence interval
	NB175	6.197	8.699	MYCN amp												MYCN amplified vs. Fibroblast	0.7636	0.3148 to 1.212	Yes	ns	0.3098	B-D												WT.2_3	-0.328792	-0.723715	WT	2	WT.2										R squared (eta squared)
	NB194	5.905	9.037	MYCN amp												MYCN non amplified vs. cMYC overexpressing	-0.3653	-0.9251 to 0.1945	No	*	0.0158	C-D												WT.2_4	-0.570832	-0.0692408	WT	2	WT.2
	NB195	7.256	10.975	MYCN amp												MYCN non amplified vs. Fibroblast	0.333	-0.2268 to 0.8928	No															WT.6_1	-0.544105	-0.75302	WT	6	WT.6										F test to compare variances
	NB196	5.459	10.91	MYCN amp												cMYC overexpressing vs. Fibroblast	0.6983	0.1385 to 1.258	Yes	SE of diff.	n1	n2	q	DF										WT.6_2	-0.336683	-1.13594	WT	6	WT.6										F, DFn, Dfd
	NB197	5.673	9.943	MYCN amp																0.1438	7	2	4.235	9										WT.6_3	-0.53742	-1.23096	WT	6	WT.6										P value
	NB198	6.304	10.609	MYCN amp												Test details	Mean 1	Mean 2	Mean Diff.	0.1438	7	2	0.6425	9										WT.6_4	-0.550289	-0.665135	WT	6	WT.6										P value summary
	NB236	6.317	10.111	MYCN amp												MYCN amplified vs. MYCN non amplified	6.212	5.781	0.4306	0.1438	7	2	7.511	9																									Significantly different (P < 0.05)?
	NB254	6.187	9.422	MYCN amp												MYCN amplified vs. cMYC overexpressing	6.212	6.147	0.06533	0.1793	2	2	2.881	9
	NB256	6.316	9.517	MYCN amp												MYCN amplified vs. Fibroblast	6.212	5.448	0.7636	0.1793	2	2	2.626	9										statistics															Data analyzed
	NB257	6.817	9.351	MYCN amp												MYCN non amplified vs. cMYC overexpressing	5.781	6.147	-0.3653	0.1793	2	2	5.507	9										Two-sided Pearson’s correlation test				p=5.05e-11											Sample size, column A
	NB258	5.441	9.7	MYCN amp												MYCN non amplified vs. Fibroblast	5.781	5.448	0.333																														Sample size, column B
	NB259	6.308	10.159	MYCN amp												cMYC overexpressing vs. Fibroblast	6.147	5.448	0.6983
	NB260	6.289	9.158	MYCN amp																																													SK-N-BE(2)C
	NB261	5.916	10.601	MYCN amp																																													Table Analyzed
	NB262	6.506	10.299	MYCN amp
	NB263	5.676	9.311	MYCN amp																																													Column B
	NB264	5.455	8.878	MYCN amp																																													vs.
	NB265	6.315	9.982	MYCN amp																																													Column A
	NB266	4.758	10.824	MYCN amp
	NB267	5.988	10.82	MYCN amp																																													Unpaired t test
	NB268	6.254	11.215	MYCN amp																																													P value
	NB269	5.813	10.33	MYCN amp																																													P value summary
	NB270	5.971	10.29	MYCN amp																																													Significantly different (P < 0.05)?
	NB271	5.776	8.819	MYCN amp																																													One- or two-tailed P value?
	NB272	6.613	9.689	MYCN amp																																													t, df
	NB313	6.136	9.154	MYCN amp
	NB314	5.61	9.633	MYCN amp																																													How big is the difference?
	NB316	5.292	8.553	MYCN amp																																													Mean of column A
	NB319	6.68	9.981	MYCN amp																																													Mean of column B
	NB321	6.254	10.792	MYCN amp																																													Difference between means (B - A) ± SEM
	NB322	6.708	9.685	MYCN amp																																													95% confidence interval
	NB326	5.845	10.432	MYCN amp																																													R squared (eta squared)
	NB327	5.704	9.706	MYCN amp
	NB328	6.876	8.749	MYCN amp																																													F test to compare variances
	NB331	5.431	10.673	MYCN amp																																													F, DFn, Dfd
	NB336	7.082	11.176	MYCN amp																																													P value
	NB338	7.007	10.445	MYCN amp																																													P value summary
	NB339	6.45	9.143	MYCN amp																																													Significantly different (P < 0.05)?
	NB362	6.736	8.862	MYCN amp
	NB373	5.794	8.939	MYCN amp																																													Data analyzed
	NB378	7.031	10.443	MYCN amp																																													Sample size, column A
	NB381	6.185	8.994	MYCN amp																																													Sample size, column B
	NB383	5.528	10.817	MYCN amp
	NB389	5.726	9.347	MYCN amp
	NB403	6.045	11.51	MYCN amp
	NB404	6.451	10.177	MYCN amp
	NB405	6.831	10.374	MYCN amp
	NB406	6.403	8.403	MYCN amp
	NB407	6.791	10.679	MYCN amp
	NB408	4.698	10.634	MYCN amp
	NB413	4.886	10.242	MYCN amp
	NB414	6.581	9.981	MYCN amp
	NB415	7.075	9.834	MYCN amp
	NB424	6.021	9.757	MYCN amp
	NB428	6.052	9.836	MYCN amp
	NB430	6.215	9.605	MYCN amp
	NB431	5.735	9.788	MYCN amp
	NB432	6.429	9.262	MYCN amp
	NB437	7.041	9.726	MYCN amp
	NB438	6.359	9.304	MYCN amp
	NB443	6.438	11.138	MYCN amp
	NB444	6.832	9.227	MYCN amp
	NB449	6.658	10.251	MYCN amp
	NB456	6.248	10.567	MYCN amp
	NB457	7.178	6.452	MYCN amp
	NB459	5.718	8.046	MYCN amp
	NB460	6.556	9.536	MYCN amp
	NB461	6.233	10.147	MYCN amp
	NB465	6.328	10.437	MYCN amp
	NB469	6.246	8.447	MYCN amp
	NB475	7.059	9.724	MYCN amp
	NB481	6.925	9.645	MYCN amp
	NB484	7.161	7.902	MYCN amp
	NB485	6.006	9.169	MYCN amp
	NB486	5.986	10.422	MYCN amp
	NB487	5.875	7.268	MYCN amp
	NB489	6.532	9.609	MYCN amp
	NB490	6.464	9.643	MYCN amp
	NB492	5.784	9.975	MYCN amp
	NB001	6.41	5.375	MYCN non-amp
	NB002	5.293	4.614	MYCN non-amp
	NB006	5.933	6.782	MYCN non-amp
	NB007	5.227	5.967	MYCN non-amp
	NB011	5.143	5.4	MYCN non-amp
	NB012	5.08	6.381	MYCN non-amp
	NB013	4.524	4.999	MYCN non-amp
	NB014	4.967	4.701	MYCN non-amp
	NB015	4.565	6.114	MYCN non-amp
	NB016	4.362	5.319	MYCN non-amp
	NB017	4.998	5.501	MYCN non-amp
	NB018	4.947	5.569	MYCN non-amp
	NB019	5.721	6.456	MYCN non-amp
	NB020	5.268	4.989	MYCN non-amp
	NB021	4.616	1.85	MYCN non-amp
	NB022	4.914	4.611	MYCN non-amp
	NB023	4.632	5.742	MYCN non-amp
	NB024	5.08	3.778	MYCN non-amp
	NB025	4.622	5.464	MYCN non-amp
	NB026	5.098	4.007	MYCN non-amp
	NB027	5.06	5.112	MYCN non-amp
	NB028	5.04	5.422	MYCN non-amp
	NB029	5.41	4.665	MYCN non-amp
	NB030	5.405	4.816	MYCN non-amp
	NB031	4.659	4.604	MYCN non-amp
	NB032	4.666	4.433	MYCN non-amp
	NB033	5.024	5.016	MYCN non-amp
	NB034	4.833	5.645	MYCN non-amp
	NB035	5.145	5.903	MYCN non-amp
	NB036	4.599	4.481	MYCN non-amp
	NB037	4.968	5.031	MYCN non-amp
	NB038	5.161	5.376	MYCN non-amp
	NB039	5.05	4.43	MYCN non-amp
	NB040	4.849	4.337	MYCN non-amp
	NB041	4.629	4.421	MYCN non-amp
	NB042	4.164	4.727	MYCN non-amp
	NB043	4.751	5.55	MYCN non-amp
	NB044	4.885	5.405	MYCN non-amp
	NB045	4.841	4.838	MYCN non-amp
	NB046	5.077	5.182	MYCN non-amp
	NB047	4.875	5.755	MYCN non-amp
	NB048	4.369	5.154	MYCN non-amp
	NB049	4.776	4.36	MYCN non-amp
	NB050	4.712	4.59	MYCN non-amp
	NB051	4.63	6.209	MYCN non-amp
	NB052	4.767	4.131	MYCN non-amp
	NB053	5.433	6.358	MYCN non-amp
	NB054	4.842	5.673	MYCN non-amp
	NB055	4.842	5.133	MYCN non-amp
	NB056	4.895	5.418	MYCN non-amp
	NB057	5.385	5.866	MYCN non-amp
	NB058	4.746	5.323	MYCN non-amp
	NB059	5.376	6.022	MYCN non-amp
	NB060	4.565	5.528	MYCN non-amp
	NB061	5.627	6.251	MYCN non-amp
	NB062	4.913	4.962	MYCN non-amp
	NB063	5.183	4.583	MYCN non-amp
	NB064	5.483	6.18	MYCN non-amp
	NB065	5.102	4.964	MYCN non-amp
	NB066	5.041	5.937	MYCN non-amp
	NB067	4.938	5.679	MYCN non-amp
	NB068	4.372	4.738	MYCN non-amp
	NB069	5.482	5.673	MYCN non-amp
	NB070	5.201	4.636	MYCN non-amp
	NB071	5.051	6.083	MYCN non-amp
	NB072	5.415	5.671	MYCN non-amp
	NB073	5.424	5.974	MYCN non-amp
	NB074	6.169	5.406	MYCN non-amp
	NB075	5.537	6.092	MYCN non-amp
	NB076	4.931	5.921	MYCN non-amp
	NB077	4.575	5.987	MYCN non-amp
	NB078	4.877	5.723	MYCN non-amp
	NB079	4.487	4.929	MYCN non-amp
	NB082	6.238	5.287	MYCN non-amp
	NB083	6.549	5.167	MYCN non-amp
	NB084	5.074	6.11	MYCN non-amp
	NB085	5.461	3.92	MYCN non-amp
	NB086	5.572	6.972	MYCN non-amp
	NB087	5.931	4.775	MYCN non-amp
	NB088	5.535	7.183	MYCN non-amp
	NB089	5.452	5.737	MYCN non-amp
	NB090	5.403	3.998	MYCN non-amp
	NB091	5.622	4.36	MYCN non-amp
	NB092	5.511	5.33	MYCN non-amp
	NB093	5	4.777	MYCN non-amp
	NB094	5.832	5.397	MYCN non-amp
	NB095	4.861	5.476	MYCN non-amp
	NB096	5.657	7.176	MYCN non-amp
	NB097	4.922	4.876	MYCN non-amp
	NB098	5.237	5.649	MYCN non-amp
	NB099	4.7	6.118	MYCN non-amp
	NB100	4.429	4.838	MYCN non-amp
	NB101	4.884	4.331	MYCN non-amp
	NB102	4.944	5.091	MYCN non-amp
	NB103	4.338	4.036	MYCN non-amp
	NB104	5.039	5.31	MYCN non-amp
	NB105	4.615	4.314	MYCN non-amp
	NB106	4.552	4.83	MYCN non-amp
	NB107	4.901	5.895	MYCN non-amp
	NB108	5.288	5.664	MYCN non-amp
	NB109	5.391	5.22	MYCN non-amp
	NB110	5.111	6.005	MYCN non-amp
	NB111	5.226	6.143	MYCN non-amp
	NB114	4.487	5.367	MYCN non-amp
	NB115	5.161	5.248	MYCN non-amp
	NB116	5.198	5.504	MYCN non-amp
	NB117	4.882	5.683	MYCN non-amp
	NB118	4.838	5.785	MYCN non-amp
	NB119	5.567	5.453	MYCN non-amp
	NB120	5.275	6.054	MYCN non-amp
	NB121	4.535	5.268	MYCN non-amp
	NB122	6.062	5.384	MYCN non-amp
	NB123	5.16	5.524	MYCN non-amp
	NB124	6.059	6.142	MYCN non-amp
	NB125	4.967	6.435	MYCN non-amp
	NB126	4.358	5.858	MYCN non-amp
	NB127	4.834	5.555	MYCN non-amp
	NB128	5.027	5.506	MYCN non-amp
	NB129	4.398	6.352	MYCN non-amp
	NB130	4.478	5.438	MYCN non-amp
	NB131	4.884	6.384	MYCN non-amp
	NB132	5.183	4.927	MYCN non-amp
	NB133	5.136	5.07	MYCN non-amp
	NB134	5.233	5.084	MYCN non-amp
	NB135	5.134	5.349	MYCN non-amp
	NB139	4.545	5.245	MYCN non-amp
	NB140	5.043	4.692	MYCN non-amp
	NB141	5.478	5.138	MYCN non-amp
	NB142	4.859	5.723	MYCN non-amp
	NB143	5.235	4.922	MYCN non-amp
	NB144	6.183	4.381	MYCN non-amp
	NB145	5.167	5.625	MYCN non-amp
	NB146	4.88	6.151	MYCN non-amp
	NB147	4.827	5.168	MYCN non-amp
	NB148	5.229	5.822	MYCN non-amp
	NB149	5.995	4.919	MYCN non-amp
	NB150	5.325	5.051	MYCN non-amp
	NB151	4.875	6.466	MYCN non-amp
	NB152	4.957	5.551	MYCN non-amp
	NB153	4.766	5.267	MYCN non-amp
	NB154	4.988	5.002	MYCN non-amp
	NB155	4.631	5.557	MYCN non-amp
	NB156	5.53	6.355	MYCN non-amp
	NB157	4.925	5.078	MYCN non-amp
	NB158	5.272	5.846	MYCN non-amp
	NB159	4.11	3.809	MYCN non-amp
	NB160	5.144	5.129	MYCN non-amp
	NB161	4.69	6.037	MYCN non-amp
	NB162	4.238	4.768	MYCN non-amp
	NB163	4.865	5.442	MYCN non-amp
	NB164	5.149	4.551	MYCN non-amp
	NB165	5.086	6.388	MYCN non-amp
	NB166	5.547	5.58	MYCN non-amp
	NB167	4.266	5.005	MYCN non-amp
	NB168	4.657	5.053	MYCN non-amp
	NB170	5.415	5.953	MYCN non-amp
	NB171	4.742	5.964	MYCN non-amp
	NB172	5.234	6.515	MYCN non-amp
	NB173	5.643	5.276	MYCN non-amp
	NB174	5.192	6.256	MYCN non-amp
	NB176	5.434	5.042	MYCN non-amp
	NB177	5.456	6.177	MYCN non-amp
	NB178	5.582	5.825	MYCN non-amp
	NB179	5.52	6.166	MYCN non-amp
	NB180	4.561	4.853	MYCN non-amp
	NB181	4.78	6.591	MYCN non-amp
	NB182	4.838	5.394	MYCN non-amp
	NB183	4.669	5.855	MYCN non-amp
	NB184	5.522	4.679	MYCN non-amp
	NB185	5.293	5.043	MYCN non-amp
	NB186	5.925	5.545	MYCN non-amp
	NB187	4.386	5.128	MYCN non-amp
	NB188	5.549	5.394	MYCN non-amp
	NB190	5.57	5.661	MYCN non-amp
	NB191	4.89	5.07	MYCN non-amp
	NB192	5.916	3.668	MYCN non-amp
	NB193	4.858	6.057	MYCN non-amp
	NB199	5.392	5.668	MYCN non-amp
	NB200	4.971	5.703	MYCN non-amp
	NB201	4.693	6.322	MYCN non-amp
	NB202	5.678	6.619	MYCN non-amp
	NB203	5.249	5.492	MYCN non-amp
	NB204	5.7	6.757	MYCN non-amp
	NB205	6.468	6.774	MYCN non-amp
	NB206	6.068	6.345	MYCN non-amp
	NB207	5.13	5.263	MYCN non-amp
	NB208	4.641	6.385	MYCN non-amp
	NB209	5.075	6.324	MYCN non-amp
	NB210	5.046	6.049	MYCN non-amp
	NB211	5.085	5.968	MYCN non-amp
	NB212	5.205	6.225	MYCN non-amp
	NB213	4.775	5.132	MYCN non-amp
	NB214	5.221	6.441	MYCN non-amp
	NB215	5.487	4.974	MYCN non-amp
	NB216	5.76	6.777	MYCN non-amp
	NB217	5.178	5.092	MYCN non-amp
	NB218	5.602	6.478	MYCN non-amp
	NB219	4.596	4.84	MYCN non-amp
	NB220	4.958	5.295	MYCN non-amp
	NB221	4.9	4.668	MYCN non-amp
	NB222	5.406	5.038	MYCN non-amp
	NB223	4.757	5.886	MYCN non-amp
	NB224	4.639	-2.136	MYCN non-amp
	NB225	5.339	5.182	MYCN non-amp
	NB226	5.166	4.967	MYCN non-amp
	NB227	5.535	6.663	MYCN non-amp
	NB228	5.623	6.31	MYCN non-amp
	NB229	5.068	4.197	MYCN non-amp
	NB230	6.014	6.43	MYCN non-amp
	NB231	5.777	4.618	MYCN non-amp
	NB232	5.534	6.082	MYCN non-amp
	NB233	5.769	6.049	MYCN non-amp
	NB234	5.03	6.124	MYCN non-amp
	NB235	5.142	3.158	MYCN non-amp
	NB237	4.748	5.495	MYCN non-amp
	NB238	5.406	5.314	MYCN non-amp
	NB239	5.048	5.906	MYCN non-amp
	NB240	5.43	6.323	MYCN non-amp
	NB241	6.236	5.624	MYCN non-amp
	NB242	6.425	6.885	MYCN non-amp
	NB243	5.72	4.881	MYCN non-amp
	NB244	5.251	3.643	MYCN non-amp
	NB245	5.866	3.947	MYCN non-amp
	NB246	5.286	5.609	MYCN non-amp
	NB247	6.649	4.626	MYCN non-amp
	NB248	6.256	4.653	MYCN non-amp
	NB249	5.297	4.518	MYCN non-amp
	NB250	6.458	4.702	MYCN non-amp
	NB251	5.411	5.729	MYCN non-amp
	NB252	6.236	7.083	MYCN non-amp
	NB253	6.263	6.893	MYCN non-amp
	NB273	4.434	4.655	MYCN non-amp
	NB274	5.064	6.193	MYCN non-amp
	NB275	4.378	6.651	MYCN non-amp
	NB276	5.315	6.178	MYCN non-amp
	NB277	5.749	5.71	MYCN non-amp
	NB278	5.809	4.994	MYCN non-amp
	NB279	4.698	5.458	MYCN non-amp
	NB280	4.762	5.896	MYCN non-amp
	NB281	4.508	5.314	MYCN non-amp
	NB282	5.137	6.395	MYCN non-amp
	NB283	5.292	5.173	MYCN non-amp
	NB284	5.655	4.758	MYCN non-amp
	NB285	5.309	5.371	MYCN non-amp
	NB286	4.995	5.977	MYCN non-amp
	NB287	4.874	5.46	MYCN non-amp
	NB288	5.185	6.133	MYCN non-amp
	NB289	5.127	5.176	MYCN non-amp
	NB290	5.598	4.927	MYCN non-amp
	NB291	4.476	3.849	MYCN non-amp
	NB292	5.793	4.679	MYCN non-amp
	NB293	5.459	5.924	MYCN non-amp
	NB294	4.866	5.618	MYCN non-amp
	NB295	5.388	5.612	MYCN non-amp
	NB296	4.477	6.04	MYCN non-amp
	NB297	4.696	4.248	MYCN non-amp
	NB298	5.411	5.45	MYCN non-amp
	NB299	5.152	5.338	MYCN non-amp
	NB300	4.683	5.533	MYCN non-amp
	NB301	5.076	5.32	MYCN non-amp
	NB302	5.623	5.854	MYCN non-amp
	NB303	5.112	5.138	MYCN non-amp
	NB304	5.52	6.022	MYCN non-amp
	NB305	5.87	6.241	MYCN non-amp
	NB306	4.944	6.739	MYCN non-amp
	NB307	4.761	5.769	MYCN non-amp
	NB308	6.389	4.64	MYCN non-amp
	NB309	5.148	5.356	MYCN non-amp
	NB310	5.803	5.304	MYCN non-amp
	NB311	5.442	7.119	MYCN non-amp
	NB315	4.612	5.025	MYCN non-amp
	NB317	5.048	4.856	MYCN non-amp
	NB318	5.334	5.913	MYCN non-amp
	NB320	5.794	5.862	MYCN non-amp
	NB323	6.123	6.458	MYCN non-amp
	NB324	4.89	6.25	MYCN non-amp
	NB325	4.909	3.975	MYCN non-amp
	NB329	5.899	5.086	MYCN non-amp
	NB330	5.295	5.44	MYCN non-amp
	NB332	7.876	4.677	MYCN non-amp
	NB333	6.054	5.343	MYCN non-amp
	NB334	5.991	6.097	MYCN non-amp
	NB335	6.38	6.519	MYCN non-amp
	NB337	5.739	7.102	MYCN non-amp
	NB340	4.387	5.653	MYCN non-amp
	NB341	5.631	4.85	MYCN non-amp
	NB342	5.09	6.449	MYCN non-amp
	NB343	5.387	5.668	MYCN non-amp
	NB344	5.047	6.319	MYCN non-amp
	NB345	5.038	4.617	MYCN non-amp
	NB346	5.516	6.252	MYCN non-amp
	NB347	5.442	6.53	MYCN non-amp
	NB348	5.535	6.261	MYCN non-amp
	NB349	6.539	7.115	MYCN non-amp
	NB350	5.09	5.404	MYCN non-amp
	NB351	6.635	5.217	MYCN non-amp
	NB352	6.418	6.11	MYCN non-amp
	NB353	6.13	6.138	MYCN non-amp
	NB354	5.744	9.501	MYCN non-amp
	NB355	4.891	6.028	MYCN non-amp
	NB356	5.05	3.895	MYCN non-amp
	NB357	4.99	5.895	MYCN non-amp
	NB358	5.534	6.027	MYCN non-amp
	NB359	6.164	5.461	MYCN non-amp
	NB360	6.825	6.088	MYCN non-amp
	NB363	4.345	4.227	MYCN non-amp
	NB364	5.352	5.677	MYCN non-amp
	NB365	4.926	5.602	MYCN non-amp
	NB366	5.679	6.079	MYCN non-amp
	NB367	5.104	6.272	MYCN non-amp
	NB368	5.294	6.727	MYCN non-amp
	NB369	6.095	5.694	MYCN non-amp
	NB370	5.281	5.514	MYCN non-amp
	NB371	6.578	6.285	MYCN non-amp
	NB372	6.677	6.87	MYCN non-amp
	NB374	7.67	7.147	MYCN non-amp
	NB375	7.451	5.552	MYCN non-amp
	NB376	7.119	4.384	MYCN non-amp
	NB377	6.066	5.514	MYCN non-amp
	NB379	6.615	7.195	MYCN non-amp
	NB380	5.64	6.327	MYCN non-amp
	NB382	5.404	4.748	MYCN non-amp
	NB384	6.043	6.382	MYCN non-amp
	NB385	6.298	5.343	MYCN non-amp
	NB386	5.445	4.627	MYCN non-amp
	NB387	5.054	5.619	MYCN non-amp
	NB388	6.899	4.595	MYCN non-amp
	NB390	7.39	4.085	MYCN non-amp
	NB391	6.027	5.644	MYCN non-amp
	NB392	7.101	5.666	MYCN non-amp
	NB393	5.541	4.094	MYCN non-amp
	NB394	5.042	5.145	MYCN non-amp
	NB395	4.628	4.376	MYCN non-amp
	NB396	5.741	5.509	MYCN non-amp
	NB397	5.227	5.485	MYCN non-amp
	NB398	5.253	5.944	MYCN non-amp
	NB399	6.962	5.627	MYCN non-amp
	NB400	5.92	5.898	MYCN non-amp
	NB401	6.675	6.461	MYCN non-amp
	NB402	5.589	5.296	MYCN non-amp
	NB409	5.02	5.73	MYCN non-amp
	NB410	6.761	4.766	MYCN non-amp
	NB411	5.76	3.413	MYCN non-amp
	NB412	5.738	3.462	MYCN non-amp
	NB416	4.637	5.507	MYCN non-amp
	NB417	4.925	4.569	MYCN non-amp
	NB418	6.544	3.979	MYCN non-amp
	NB419	4.951	5.276	MYCN non-amp
	NB420	5.074	6.137	MYCN non-amp
	NB421	5.748	5.064	MYCN non-amp
	NB422	6.081	4.515	MYCN non-amp
	NB423	6.113	4.449	MYCN non-amp
	NB425	5.739	6.205	MYCN non-amp
	NB426	6.167	4.388	MYCN non-amp
	NB427	5.617	5.853	MYCN non-amp
	NB429	4.693	5.285	MYCN non-amp
	NB433	4.943	5.576	MYCN non-amp
	NB434	6.752	6.317	MYCN non-amp
	NB435	6.343	6.03	MYCN non-amp
	NB436	7.046	6.5	MYCN non-amp
	NB439	6.778	6.338	MYCN non-amp
	NB440	6.95	5.763	MYCN non-amp
	NB441	6.533	6.266	MYCN non-amp
	NB442	7.493	6.49	MYCN non-amp
	NB445	7.415	6.113	MYCN non-amp
	NB446	6.636	5.937	MYCN non-amp
	NB447	5.826	5.8	MYCN non-amp
	NB448	6.778	4.842	MYCN non-amp
	NB450	7.056	6.107	MYCN non-amp
	NB451	6.337	6.213	MYCN non-amp
	NB452	6.27	7.48	MYCN non-amp
	NB453	6.207	5.536	MYCN non-amp
	NB454	6.813	5.675	MYCN non-amp
	NB455	6.461	6.885	MYCN non-amp
	NB458	6.234	4.594	MYCN non-amp
	NB462	5.776	6.3	MYCN non-amp
	NB463	6.226	5.416	MYCN non-amp
	NB464	5.772	5.254	MYCN non-amp
	NB466	6.398	6.351	MYCN non-amp
	NB467	6.845	6.776	MYCN non-amp
	NB468	5.069	4.723	MYCN non-amp
	NB470	5.564	5.136	MYCN non-amp
	NB471	4.992	5.924	MYCN non-amp
	NB472	5.722	6.976	MYCN non-amp
	NB473	5.492	5.36	MYCN non-amp
	NB474	5.501	6.012	MYCN non-amp
	NB476	4.621	5.078	MYCN non-amp
	NB477	5.333	5.292	MYCN non-amp
	NB478	5.497	5.375	MYCN non-amp
	NB479	4.851	4.676	MYCN non-amp
	NB480	6.573	5.529	MYCN non-amp
	NB482	5.513	5.057	MYCN non-amp
	NB483	5.399	4.803	MYCN non-amp
	NB488	5.563	5.891	MYCN non-amp
	NB491	7	4.501	MYCN non-amp
	NB493	4.937	5.84	MYCN non-amp
	NB494	5.001	5.317	MYCN non-amp
	NB495	5.283	6.013	MYCN non-amp
	NB496	5.929	5.776	MYCN non-amp
	NB497	5.182	6.049	MYCN non-amp
	NB498	5.069	5.316	MYCN non-amp
	statistics
	Two-sided Pearson’s correlation test		p<0.0001
[truncated: 14 more columns]

## Sheet: Figure 3
Figure 3a							Figure 3b																	Figure 3c										Figure 3d													Figure 3e
	western blot							ALYREF and MYCN gene expression										statistics							western blot										MYCN expression level following CHX assay													ubiquitin assay
																		ALYREF			ALYREF
								Kelly										Table Analyzed	Kelly (48 hr) ALYREF		Table Analyzed	BE(2)-C (48hr) ALYREF																						statistics
								ALYREF																												Kelly								Kelly 60 mins only
																		Column B	siALYREF-1		Column B	siALYREF-1														Cycloheximide treatment (min)	vehicle shALYREF			DOX shALYREF				Table Analyzed	Kelly shALYREF 60 mins only
								siControl			siALYREF-1			siALYREF-2				vs.	vs.		vs.	vs.														0	1	1	1	1	1	1
								1	1	1	0.303181	0.220546	0.272013	0.649927	0.452895	0.528472		Column A	siControl		Column A	siControl														15	0.798863	0.803255	0.82	0.437466	0.43555	0.517724		Column B	siALY#8
																																				30	0.625349	0.607474	0.668493	0.300819	0.459483	0.368389		vs.	vs.
								Kelly										Unpaired t test			Unpaired t test															45	0.538588	0.560566	0.547235	0.238922	0.327474	0.268484		Column A	siControl
								MYCN										P value	<0.0001		P value	<0.0001														60	0.323444	0.42345	0.413113	0.131313	0.186633	0.277472
																		P value summary	****		P value summary	****																						Unpaired t test
								siControl			siALYREF-1			siALYREF-2				Significantly different (P < 0.05)?	Yes		Significantly different (P < 0.05)?	Yes																						P value	0.024
								1	1	1	1.07658	0.446629	0.84484	1.08719	0.858595	0.924663		One- or two-tailed P value?	Two-tailed		One- or two-tailed P value?	Two-tailed																						P value summary	*
																		t, df	t=30.50, df=4		t, df	t=29.86, df=4																						Significantly different (P < 0.05)?	Yes
																																												One- or two-tailed P value?	Two-tailed
								SK-N-BE(2)C										How big is the difference?			How big is the difference?																							t, df	t=3.542, df=4
								ALYREF										Mean of column A	1		Mean of column A	1
																		Mean of column B	0.2652		Mean of column B	0.1913																						How big is the difference?
								siControl			siALYREF-1			siALYREF-2				Difference between means (B - A) ± SEM	-0.7348 ± 0.02409		Difference between means (B - A) ± SEM	-0.8087 ± 0.02708																						Mean of column A	0.3867
								1	1	1	0.189115	0.239322	0.145601	0.289286	0.62052	0.420107		95% confidence interval	-0.8016 to -0.6679		95% confidence interval	-0.8838 to -0.7335																						Mean of column B	0.1985
																		R squared (eta squared)	0.9957		R squared (eta squared)	0.9955																						Difference between means (B - A) ± SEM	-0.1882 ± 0.05314
								SK-N-BE(2)C																																				95% confidence interval	-0.3357 to -0.04067
								MYCN										F test to compare variances			F test to compare variances																							R squared (eta squared)	0.7582
																		F, DFn, Dfd	Infinity, 2, 2		F, DFn, Dfd	Infinity, 2, 2
								siControl			siALYREF-1			siALYREF-2				P value	<0.0001		P value	<0.0001																						F test to compare variances
								1	1	1	0.962497	0.783951	0.793443	0.820469	0.604704	0.864656		P value summary	****		P value summary	****																						F, DFn, Dfd	1.800, 2, 2
																		Significantly different (P < 0.05)?	Yes		Significantly different (P < 0.05)?	Yes																						P value	0.7142
																																												P value summary	ns
																		Data analyzed			Data analyzed																							Significantly different (P < 0.05)?	No
																		Sample size, column A	3		Sample size, column A	3
																		Sample size, column B	3		Sample size, column B	3																						Data analyzed
																																												Sample size, column A	3
																																												Sample size, column B	3
																		Table Analyzed	Kelly (48 hr) ALYREF		Table Analyzed	BE(2)-C (48hr) ALYREF
																																				SK-N-BE(2)C
																		Column C	siALYREF-2		Column C	siALYREF-2														Cycloheximide treatment (min)	vehicle shALYREF			DOX shALYREF				SK-N-BE(2)C 60 mins only
																		vs.	vs.		vs.	vs.														0	1	1	1	1	1	1
																		Column A	siControl		Column A	siControl														15	0.795522	0.729335	0.862517	0.615555	0.521967	0.45377		Table Analyzed	BE2C shALYREF 60 mins only
																																				30	0.732111	0.639333	0.625277	0.419443	0.333845	0.337282
																		Unpaired t test			Unpaired t test															45	0.599788	0.644405	0.607255	0.255604	0.208722	0.247575		Column B	DOX shALYREF
																		P value	0.0014		P value	0.0045														60	0.311676	0.438678	0.322256	0.0258485	0.116474	0.0475749		vs.	vs.
																		P value summary	**		P value summary	**																						Column A	vehicle shALYREF
																		Significantly different (P < 0.05)?	Yes		Significantly different (P < 0.05)?	Yes
																		One- or two-tailed P value?	Two-tailed		One- or two-tailed P value?	Two-tailed																						Unpaired t test
																		t, df	t=7.950, df=4		t, df	t=5.780, df=4																						P value	0.0039
																																												P value summary	**
																		How big is the difference?			How big is the difference?																							Significantly different (P < 0.05)?	Yes
																		Mean of column A	1		Mean of column A	1																						One- or two-tailed P value?	Two-tailed
																		Mean of column C	0.5438		Mean of column C	0.4433																						t, df	t=6.004, df=4
																		Difference between means (C - A) ± SEM	-0.4562 ± 0.05739		Difference between means (C - A) ± SEM	-0.5567 ± 0.09632
																		95% confidence interval	-0.6156 to -0.2969		95% confidence interval	-0.8241 to -0.2893																						How big is the difference?
																		R squared (eta squared)	0.9405		R squared (eta squared)	0.8931																						Mean of column A	0.3575
																																												Mean of column B	0.0633
																		F test to compare variances			F test to compare variances																							Difference between means (B - A) ± SEM	-0.2942 ± 0.04901
																		F, DFn, Dfd	Infinity, 2, 2		F, DFn, Dfd	Infinity, 2, 2																						95% confidence interval	-0.4303 to -0.1582
																		P value	<0.0001		P value	<0.0001																						R squared (eta squared)	0.9001
																		P value summary	****		P value summary	****
																		Significantly different (P < 0.05)?	Yes		Significantly different (P < 0.05)?	Yes																						F test to compare variances
																																												F, DFn, Dfd	2.218, 2, 2
																		Data analyzed			Data analyzed																							P value	0.6215
																		Sample size, column A	3		Sample size, column A	3																						P value summary	ns
																		Sample size, column C	3		Sample size, column C	3																						Significantly different (P < 0.05)?	No
																		MYCN			MYCN																							Data analyzed
																		Table Analyzed	Kelly (48 hr) MYCN		Table Analyzed	BE(2)-C (48hr) MYCN																						Sample size, column A	3
																																												Sample size, column B	3
																		Column B	siALYREF-1		Column B	siALYREF-1
																		vs.	vs.		vs.	vs.
																		Column A	siControl		Column A	siControl
																		Unpaired t test			Unpaired t test
																		P value	0.316		P value	0.0573
																		P value summary	ns		P value summary	ns
																		Significantly different (P < 0.05)?	No		Significantly different (P < 0.05)?	No
																		One- or two-tailed P value?	Two-tailed		One- or two-tailed P value?	Two-tailed
																		t, df	t=1.145, df=4		t, df	t=2.644, df=4
																		How big is the difference?			How big is the difference?
																		Mean of column A	1		Mean of column A	1
																		Mean of column B	0.7893		Mean of column B	0.8466
																		Difference between means (B - A) ± SEM	-0.2107 ± 0.1840		Difference between means (B - A) ± SEM	-0.1534 ± 0.05800
																		95% confidence interval	-0.7214 to 0.3001		95% confidence interval	-0.3144 to 0.007659
																		R squared (eta squared)	0.2469		R squared (eta squared)	0.6361
																		F test to compare variances			F test to compare variances
																		F, DFn, Dfd	Infinity, 2, 2		F, DFn, Dfd	Infinity, 2, 2
																		P value	<0.0001		P value	<0.0001
																		P value summary	****		P value summary	****
																		Significantly different (P < 0.05)?	Yes		Significantly different (P < 0.05)?	Yes
																		Data analyzed			Data analyzed
																		Sample size, column A	3		Sample size, column A	3
																		Sample size, column B	3		Sample size, column B	3
																		Table Analyzed	Kelly (48 hr) MYCN		Table Analyzed	BE(2)-C (48hr) MYCN
																		Column C	siALYREF-2		Column C	siALYREF-2
																		vs.	vs.		vs.	vs.
																		Column A	siControl		Column A	siControl
																		Unpaired t test			Unpaired t test
																		P value	0.5594		P value	0.0421
																		P value summary	ns		P value summary	*
																		Significantly different (P < 0.05)?	No		Significantly different (P < 0.05)?	Yes
																		One- or two-tailed P value?	Two-tailed		One- or two-tailed P value?	Two-tailed
																		t, df	t=0.6358, df=4		t, df	t=2.948, df=4
																		How big is the difference?			How big is the difference?
																		Mean of column A	1		Mean of column A	1
																		Mean of column C	0.9568		Mean of column C	0.7633
																		Difference between means (C - A) ± SEM	-0.04318 ± 0.06792		Difference between means (C - A) ± SEM	-0.2367 ± 0.08031
																		95% confidence interval	-0.2318 to 0.1454		95% confidence interval	-0.4597 to -0.01376
																		R squared (eta squared)	0.09179		R squared (eta squared)	0.6848
																		F test to compare variances			F test to compare variances
																		F, DFn, Dfd	Infinity, 2, 2		F, DFn, Dfd	Infinity, 2, 2
																		P value	<0.0001		P value	<0.0001
																		P value summary	****		P value summary	****
																		Significantly different (P < 0.05)?	Yes		Significantly different (P < 0.05)?	Yes
																		Data analyzed			Data analyzed
																		Sample size, column A	3		Sample size, column A	3
																		Sample size, column C	3		Sample size, column C	3

## Sheet: Figure 4 
Figure 4a									Figure 4b									Figure 4c						Figure 4d											Figure 4f
	co-immunoprecipitation									co-immunoprecipitation									western blot						co-immunoprecipitation											co-immunoprecipitation

## Sheet: Figure 5
Figure 5b				Figure 5e																	Figure 5g												Figure 5h
	Genome-wide profile of ALYREF-chromatin interactions				Fold enrichment (ALYREF:MYCN/IgG or MYCN/IgG)										statistics							3C PCR gel												Fold change in USP3 gene expression
															Kelly			SK-N-BE(2)C
	Active/inactive peaks								Kelly						Table Analyzed	Kelly USP3 dual ChIP		Table Analyzed	BE2C USP3 dual ChIP															SHEPMYCN3
	Peak type	Number of peaks			Control			MYCN:ALYREF			MYCN																							vehicle									DOX
	Active	193			1.29825	0.289026	1.2624	3.15813	4.12835	2.01534	3.27431	8.50293	6.05819		Column B	MYCN:ALYREF		Column C	MYCN															siControl			ALYREF siRNA-1			ALYREF siRNA-2			siControl			ALYREF siRNA-1			ALYREF siRNA-2
	Inactive	3405													vs.	vs.		vs.	vs.															1	1	1	0.981523	0.138593	0.259852	0.92387	0.341736	0.172915	2.36409	4.56133	3.13053	1.24933	2.83763	3.10082	1.18025
															Column A	Control		Column A	Control
	Fold enrichment of active peaks								SK-N-BE(2)C
	Fold enrichment (FE) threshold	Number of peaks			Control			MYCN:ALYREF			MYCN				Unpaired t test			Unpaired t test
	FE > 2	136			1.16589	1.00835	1.4481	2.92518	5.54695	3.03143	3.3804	5.26769	2.37789		P value	0.0363		P value	0.045
	FE > 5	57													P value summary	*		P value summary	*
															Significantly different (P < 0.05)?	Yes		Significantly different (P < 0.05)?	Yes
															One- or two-tailed P value?	Two-tailed		One- or two-tailed P value?	Two-tailed
															t, df	t=3.097, df=4		t, df	t=2.880, df=4
															How big is the difference?			How big is the difference?
															Mean of column A	0.9499		Mean of column A	1.207
															Mean of column B	3.101		Mean of column C	3.675
															Difference between means (B - A) ± SEM	2.151 ± 0.6944		Difference between means (C - A) ± SEM	2.468 ± 0.8569
															95% confidence interval	0.2228 to 4.079		95% confidence interval	0.08886 to 4.847
															R squared (eta squared)	0.7057		R squared (eta squared)	0.6747
															F test to compare variances			F test to compare variances
															F, DFn, Dfd	3.412, 2, 2		F, DFn, Dfd	43.37, 2, 2
															P value	0.4533		P value	0.0451
															P value summary	ns		P value summary	*
															Significantly different (P < 0.05)?	No		Significantly different (P < 0.05)?	Yes
															Data analyzed			Data analyzed
															Sample size, column A	3		Sample size, column A	3
															Sample size, column B	3		Sample size, column C	3
															Table Analyzed	Kelly USP3 dual ChIP		Table Analyzed	BE2C USP3 dual ChIP
															Column C	MYCN		Column B	MYCN: ALYREF
															vs.	vs.		vs.	vs.
															Column A	Control		Column A	Control
															Unpaired t test			Unpaired t test
															P value	0.032		P value	0.0387
															P value summary	*		P value summary	*
															Significantly different (P < 0.05)?	Yes		Significantly different (P < 0.05)?	Yes
															One- or two-tailed P value?	Two-tailed		One- or two-tailed P value?	Two-tailed
															t, df	t=3.231, df=4		t, df	t=3.032, df=4
															How big is the difference?			How big is the difference?
															Mean of column A	0.9499		Mean of column A	1.207
															Mean of column C	5.945		Mean of column B	3.835
															Difference between means (C - A) ± SEM	4.995 ± 1.546		Difference between means (B - A) ± SEM	2.627 ± 0.8664
															95% confidence interval	0.7024 to 9.288		95% confidence interval	0.2217 to 5.032
															R squared (eta squared)	0.7229		R squared (eta squared)	0.6969
															F test to compare variances			F test to compare variances
															F, DFn, Dfd	20.87, 2, 2		F, DFn, Dfd	44.36, 2, 2
															P value	0.0914		P value	0.0441
															P value summary	ns		P value summary	*
															Significantly different (P < 0.05)?	No		Significantly different (P < 0.05)?	Yes
															Data analyzed			Data analyzed
															Sample size, column A	3		Sample size, column A	3
															Sample size, column C	3		Sample size, column B	3
[truncated: 6 more columns]

## Sheet: Figure 6
Figure 6a						Figure 6b					Figure 6c						Figure 6d					Figure 6e						Figure 6f						Figure 6g						Figure 6i					Figure 6j
	Overall survival probability by median USP3 expression						USP3 and MYCN expression correlation					Multivariate analysis						USP3 dependency Pan-Cancer Comparison					USP3 dependency score						western blot						co-immunoprecipitation						western blot					co-immunoprecipitation
	Patient ID	USP3 expression (log2RPM)	Overall survival (0 = alive, 1 = dead)	Overall survival time (months)	Sub-group		Patient ID	USP3 (log2RPM)	MYCN (log2RPM)	MYCN amplification status		Covariates tested	Mean hazard ratio (log10)	Lower 95% confidence interval (log10)	Upper 95% confidence interval (log10)			DepMap ID	USP3 dependancy (CERES)	Cell line	Disease type		DepMap ID	USP3 Dependancy (CERES)	Cell line	MYCN status
	NB255	6.13661	1	19.4194	High		NB112	5.49056	6.317	Unknown		USP3	0.222716	0.0536085	0.391882			ACH-001959	-0.0320896	CCLP1	Bile Duct Cancer		ACH-001301	-0.119911	COGN278	amplified
	NB361	6.6941	0	52.5161	High		NB189	5.40404	5.311	Unknown		USP3+MYCN	-0.261219	-0.48648	-0.0358994			ACH-001849	-0.147146	ICC9	Bile Duct Cancer		ACH-001302	-0.154819	COGN305	amplified
	NB003	6.69756	1	38.4194	High		NB255	6.13661	7.223	Unknown		USP3+Age	0.318063	0.148471	0.48812			ACH-001853	0.110448	KMCH1	Bile Duct Cancer		ACH-001303	-0.282498	NB1643	amplified
	NB004	6.38173	0	66	High		NB312	5.88115	5.443	Unknown		USP3+Stage	0.243038	0.0747353	0.413376			ACH-001835	-0.174825	ICC106	Bile Duct Cancer		ACH-001548	-0.457542	LS	amplified
	NB005	6.61807	1	7.09677	High		NB361	6.6941	9.168	Unknown		USP3+ALYREF	0.11059	-0.058924	0.280392			ACH-001857	0.0328426	SG231	Bile Duct Cancer		ACH-001354	-0.577051	LAN2	amplified
	NB008	6.53956	0	113.742	High		NB003	6.69756	9.785	MYCN amp		USP3+MYCN+Age	-0.090444	-0.323538	0.142915			ACH-001856	0.0346503	RBE	Bile Duct Cancer		ACH-000120	-0.180692	CHP212	amplified
	NB009	6.66014	0	74.3871	High		NB004	6.38173	8.756	MYCN amp		USP3+MYCN+Stage	-0.132533	-0.358142	0.092826			ACH-001494	0.0802215	EGI1	Bile Duct Cancer		ACH-000804	-0.148014	NB1	amplified
	NB010	6.79462	1	34.871	High		NB005	6.61807	9.737	MYCN amp		USP3+Age+Stage	0.287802	0.117134	0.456631			ACH-001538	-0.205758	KKU213	Bile Duct Cancer		ACH-000259	-0.206506	KELLY	amplified
	NB080	6.68513	1	13.4194	High		NB008	6.53956	10.605	MYCN amp		USP3+ALYREF+MYCN	-0.253366	-0.477227	-0.0300016			ACH-001536	0.037708	KKU100	Bile Duct Cancer		ACH-000310	-0.40833	IMR32	amplified
	NB081	6.14774	0	91.2258	High		NB009	6.66014	9.503	MYCN amp		USP3+ALYREF+Age	0.170262	0.000484978	0.34216			ACH-001843	-0.26356	ICC3	Bile Duct Cancer		ACH-000227	-0.125107	KPNYN	amplified
	NB113	6.72958	0	105.903	High		NB010	6.79462	10.268	MYCN amp		USP3+ALYREF+Stage	0.167317	-0.0041914	0.336639			ACH-001848	-0.0038049	ICC8	Bile Duct Cancer		ACH-000078	-0.162816	MHHNB11	amplified
	NB136	6.3942	1	53.3871	High		NB080	6.68513	9.266	MYCN amp		USP3+MYCN+Age+Stage	-0.05061	-0.279543	0.178033			ACH-000976	-0.0422042	HUCCT1	Bile Duct Cancer		ACH-001366	-0.229097	NGP	amplified
	NB137	6.19655	1	11.7419	High		NB081	6.14774	10.268	MYCN amp		USP3+ALYREF+MYCN+Age	-0.114074	-0.343634	0.115782			ACH-001858	0.0448717	SSP25	Bile Duct Cancer		ACH-000099	-0.127237	SIMA	amplified
	NB138	6.88113	0	112.516	High		NB113	6.72958	9.737	MYCN amp		USP3+ALYREF+MYCN+Stage	-0.154282	-0.378812	0.0707003			ACH-001673	-0.191116	TFK1	Bile Duct Cancer		ACH-000366	-0.0160638	SKNDZ	amplified
	NB169	6.33066	1	19.0968	High		NB136	6.3942	9.157	MYCN amp		USP3+ALYREF+Age+Stage	0.187521	0.0174822	0.359844			ACH-001838	-0.310466	ICC12	Bile Duct Cancer		ACH-000312	-0.204841	SKNBE2	amplified
	NB175	6.1841	0	51.4516	High		NB137	6.19655	9.753	MYCN amp		USP3+ALYREF+MYCN+Age+Stage	-0.0877779	-0.314561	0.138532			ACH-001960	-0.142329	CCSW1	Bile Duct Cancer		ACH-001300	-0.100788	CHLA15	non_amplified
	NB194	6.46862	1	13.0323	High		NB138	6.88113	10.161	MYCN amp								ACH-001864	-0.121269	YSCCC	Bile Duct Cancer		ACH-001344	-0.118911	GIMEN	non_amplified
	NB195	6.22182	1	11.6129	High		NB169	6.33066	9.274	MYCN amp								ACH-001997	-0.195828	ECC2	Bile Duct Cancer		ACH-000260	-0.0391767	SKNAS	non_amplified
	NB196	6.79211	0	90.2258	High		NB175	6.1841	8.699	MYCN amp		statistics						ACH-001836	-0.106063	ICC108	Bile Duct Cancer		ACH-000341	-0.144835	SKNFI	non_amplified
	NB197	7.46833	1	3.32258	High		NB194	6.46862	9.037	MYCN amp		p-values from two-sided log-rank tests and as indicated in main figure						ACH-001842	0.123187	ICC2	Bile Duct Cancer
	NB198	6.63982	1	16.9677	High		NB195	6.22182	10.975	MYCN amp								ACH-001841	0.0721406	ICC15	Bile Duct Cancer		statistics
	NB236	6.84376	0	40.6452	High		NB196	6.79211	10.91	MYCN amp								ACH-000377	0.398553	SNU478	Bile Duct Cancer		p-value is from a two sample t-test		p=0.01175
	NB254	7.16555	0	69.3226	High		NB197	7.46833	9.943	MYCN amp								ACH-000461	0.190434	SNU1196	Bile Duct Cancer
	NB256	7.23258	1	28.6774	High		NB198	6.63982	10.609	MYCN amp								ACH-000182	-0.102311	SNU869	Bile Duct Cancer
	NB257	6.44861	1	15.4194	High		NB236	6.84376	10.111	MYCN amp								ACH-000209	0.0297003	SNU1079	Bile Duct Cancer
	NB258	6.48517	0	67.4839	High		NB254	7.16555	9.422	MYCN amp								ACH-000545	0.0649683	VMCUB1	Bladder Cancer
	NB259	7.01362	1	22.9355	High		NB256	7.23258	9.517	MYCN amp								ACH-000834	-0.115139	UMUC1	Bladder Cancer
	NB260	6.78863	0	57.8065	High		NB257	6.44861	9.351	MYCN amp								ACH-001411	-0.334186	UMUC5	Bladder Cancer
	NB262	7.0941	1	14.6452	High		NB258	6.48517	9.7	MYCN amp								ACH-001416	0.208248	UMUC9	Bladder Cancer
	NB263	6.33087	1	11.6129	High		NB259	7.01362	10.159	MYCN amp								ACH-001414	-0.239056	UMUC6	Bladder Cancer
	NB265	6.73507	0	73.3871	High		NB260	6.78863	9.158	MYCN amp								ACH-001407	-0.0445445	UMUC13	Bladder Cancer
	NB266	7.04917	0	67.2903	High		NB261	5.78307	10.601	MYCN amp								ACH-001183	0.168024	RT11284	Bladder Cancer
	NB267	6.91453	1	54.6774	High		NB262	7.0941	10.299	MYCN amp								ACH-001413	0.169163	UMUC11	Bladder Cancer
	NB268	6.79015	1	16.0968	High		NB263	6.33087	9.311	MYCN amp								ACH-001412	-0.123749	UMUC10	Bladder Cancer
	NB269	6.92813	1	44.3548	High		NB264	5.81008	8.878	MYCN amp								ACH-001409	0.305849	UMUC16	Bladder Cancer
	NB270	7.19013	1	12.6129	High		NB265	6.73507	9.982	MYCN amp								ACH-000896	-0.0295012	647V	Bladder Cancer
	NB271	6.21378	1	12.0968	High		NB266	7.04917	10.824	MYCN amp								ACH-000905	-0.0745293	5637	Bladder Cancer
	NB272	6.76861	0	54.8065	High		NB267	6.91453	10.82	MYCN amp								ACH-001415	-0.294451	UMUC7	Bladder Cancer
	NB313	6.80023	0	67.7742	High		NB268	6.79015	11.215	MYCN amp								ACH-000753	-0.0389579	JMSU1	Bladder Cancer
	NB314	6.63968	1	17.3871	High		NB269	6.92813	10.33	MYCN amp								ACH-000547	-0.129365	HT1197	Bladder Cancer
	NB316	6.58355	1	6.74194	High		NB270	7.19013	10.29	MYCN amp								ACH-001408	0.0371581	UMUC14	Bladder Cancer
	NB319	6.36918	1	13.2903	High		NB271	6.21378	8.819	MYCN amp								ACH-000018	0.0326724	T24	Bladder Cancer
	NB321	7.15411	1	27.2903	High		NB272	6.76861	9.689	MYCN amp								ACH-000522	-0.191284	UMUC3	Bladder Cancer
	NB322	6.23418	1	15.7097	High		NB313	6.80023	9.154	MYCN amp								ACH-000973	0.0454403	639V	Bladder Cancer
	NB326	6.57208	1	2.90323	High		NB314	6.63968	9.633	MYCN amp								ACH-000473	0.254233	RT112	Bladder Cancer
	NB327	6.30473	1	23.2258	High		NB316	6.58355	8.553	MYCN amp								ACH-000011	0.219728	253J	Bladder Cancer
	NB328	6.71958	1	10.6452	High		NB319	6.36918	9.981	MYCN amp								ACH-000839	0.122452	SCABER	Bladder Cancer
	NB331	6.61818	1	33.8387	High		NB321	7.15411	10.792	MYCN amp								ACH-000724	-0.294619	HT1376	Bladder Cancer
	NB336	6.56101	0	66.1613	High		NB322	6.23418	9.685	MYCN amp								ACH-000593	0.0194763	BC3C	Bladder Cancer
	NB338	6.61353	0	78.4516	High		NB326	6.57208	10.432	MYCN amp								ACH-000862	0.159544	KMBC2	Bladder Cancer
	NB362	6.74859	1	34.6129	High		NB327	6.30473	9.706	MYCN amp								ACH-000486	-0.0802106	KU1919	Bladder Cancer
	NB381	6.34789	1	11.129	High		NB328	6.71958	8.749	MYCN amp								ACH-000802	-0.268057	BFTC905	Bladder Cancer
	NB383	6.75553	1	6.67742	High		NB331	6.61818	10.673	MYCN amp								ACH-000720	-0.0718007	TCCSUP	Bladder Cancer
	NB389	6.3762	0	131.935	High		NB336	6.56101	11.176	MYCN amp								ACH-000142	0.0510789	CAL29	Bladder Cancer
	NB403	6.43576	1	6.54839	High		NB338	6.61353	10.445	MYCN amp								ACH-001033	-0.301585	CHLA57	Bone Cancer
	NB404	7.10763	1	13.7097	High		NB339	5.79418	9.143	MYCN amp								ACH-001431	-0.195007	TC205	Bone Cancer
	NB405	6.76709	0	19.6129	High		NB362	6.74859	8.862	MYCN amp								ACH-001430	-0.231806	TC138	Bone Cancer
	NB406	6.35262	1	12.2581	High		NB373	5.8035	8.939	MYCN amp								ACH-000516	-0.152581	CAL78	Bone Cancer
	NB407	6.91502	1	14.9355	High		NB378	5.47023	10.443	MYCN amp								ACH-001283	-0.0573072	TC106	Bone Cancer
	NB408	6.71473	1	17.9032	High		NB381	6.34789	8.994	MYCN amp								ACH-001715	-0.066928	CAL72	Bone Cancer
	NB413	6.855	0	7.48387	High		NB383	6.75553	10.817	MYCN amp								ACH-001038	-0.0460156	COGE352	Bone Cancer
	NB414	6.29125	1	21.3871	High		NB389	6.3762	9.347	MYCN amp								ACH-001001	0.0193101	143B	Bone Cancer
	NB415	6.39109	0	25.3226	High		NB403	6.43576	11.51	MYCN amp								ACH-001193	-0.0621791	SKPNDW	Bone Cancer
	NB424	6.76562	0	39.9677	High		NB404	7.10763	10.177	MYCN amp								ACH-001205	0.0772632	TC32	Bone Cancer
	NB428	6.57617	0	33.9677	High		NB405	6.76709	10.374	MYCN amp								ACH-001192	0.0332027	SKNEP1	Bone Cancer
	NB430	6.15218	0	44.4839	High		NB406	6.35262	8.403	MYCN amp								ACH-001526	-0.227957	HUO9	Bone Cancer
	NB431	6.98409	0	9.03226	High		NB407	6.91502	10.679	MYCN amp								ACH-001814	0.401954	OS252	Bone Cancer
	NB432	6.69771	0	104.452	High		NB408	6.71473	10.634	MYCN amp								ACH-000748	-0.109658	SJSA1	Bone Cancer
	NB437	6.57713	1	0.387097	High		NB413	6.855	10.242	MYCN amp								ACH-000424	0.087392	TC71	Bone Cancer
	NB443	6.53768	1	15.3548	High		NB414	6.29125	9.981	MYCN amp								ACH-000499	-0.0652086	EW8	Bone Cancer
	NB444	6.28961	1	19.129	High		NB415	6.39109	9.834	MYCN amp								ACH-000082	-0.0703651	G292CLONEA141B1	Bone Cancer
	NB449	6.86422	0	88.3548	High		NB424	6.76562	9.757	MYCN amp								ACH-000279	-0.019825	EWS502	Bone Cancer
	NB456	6.8334	1	15.9677	High		NB428	6.57617	9.836	MYCN amp								ACH-000410	-0.0706178	SAOS2	Bone Cancer
	NB457	6.54458	1	28.0645	High		NB430	6.15218	9.605	MYCN amp								ACH-000052	-0.0204902	A673	Bone Cancer
	NB459	6.39614	0	38.5484	High		NB431	6.98409	9.788	MYCN amp								ACH-000039	-0.153232	SKNMC	Bone Cancer
	NB460	6.41113	0	44.871	High		NB432	6.69771	9.262	MYCN amp								ACH-000087	-0.0565343	SKES1	Bone Cancer
	NB461	6.95784	0	18.6129	High		NB437	6.57713	9.726	MYCN amp								ACH-000041	-0.325967	RDES	Bone Cancer
	NB465	7.27561	0	13.0323	High		NB438	5.99253	9.304	MYCN amp								ACH-000364	-0.143401	U2OS	Bone Cancer
	NB469	6.87906	0	20.9032	High		NB443	6.53768	11.138	MYCN amp								ACH-001622	-0.0996544	ONDA7	Brain Cancer
	NB475	6.71253	1	8.45161	High		NB444	6.28961	9.227	MYCN amp								ACH-001054	-0.149056	D458	Brain Cancer
	NB481	6.70207	0	12.3548	High		NB449	6.86422	10.251	MYCN amp								ACH-000437	0.0207082	SW1088	Brain Cancer
	NB484	6.49451	0	6.03226	High		NB456	6.8334	10.567	MYCN amp								ACH-001232	0.0242715	UW228	Brain Cancer
	NB485	6.85751	0	2.96774	High		NB457	6.54458	6.452	MYCN amp								ACH-000469	-0.167052	YH13	Brain Cancer
	NB486	6.62311	0	13.3226	High		NB459	6.39614	8.046	MYCN amp								ACH-001067	0.0221502	F5	Brain Cancer
	NB487	6.45463	0	36.0323	High		NB460	6.41113	9.536	MYCN amp								ACH-001624	0.114795	ONDA9	Brain Cancer
	NB489	6.72184	0	28.2903	High		NB461	6.95784	10.147	MYCN amp								ACH-001329	-0.0604081	ANGMCSS	Brain Cancer
	NB490	6.43229	0	35.4194	High		NB465	7.27561	10.437	MYCN amp								ACH-001608	-0.0177127	NP2	Brain Cancer
	NB492	6.53563	1	28.7742	High		NB469	6.87906	8.447	MYCN amp								ACH-000244	0.091924	DKMG	Brain Cancer
	NB001	6.22415	1	43.9355	High		NB475	6.71253	9.724	MYCN amp								ACH-000760	-0.0411883	LNZ308	Brain Cancer
	NB006	6.33313	0	71.5161	High		NB481	6.70207	9.645	MYCN amp								ACH-001610	-0.19717	NP5	Brain Cancer
	NB011	6.08159	0	67.5484	High		NB484	6.49451	7.902	MYCN amp								ACH-000887	0.0610712	SF172	Brain Cancer
	NB012	6.09168	0	58.0323	High		NB485	6.85751	9.169	MYCN amp								ACH-000738	0.00528844	GB1	Brain Cancer
	NB016	6.55503	0	87.6452	High		NB486	6.62311	10.422	MYCN amp								ACH-000673	0.00215003	LN443	Brain Cancer
	NB017	6.09468	0	92.3548	High		NB487	6.45463	7.268	MYCN amp								ACH-001611	0.0632522	NP8	Brain Cancer
	NB019	6.12761	0	80.6129	High		NB489	6.72184	9.609	MYCN amp								ACH-000232	-0.0720231	U251MG	Brain Cancer
	NB026	6.21113	0	22.8065	High		NB490	6.43229	9.643	MYCN amp								ACH-001053	-0.299855	D425	Brain Cancer
	NB027	6.48605	0	121.065	High		NB492	6.53563	9.975	MYCN amp								ACH-000036	0.0880707	U343	Brain Cancer
	NB032	6.11856	0	118.548	High		NB001	6.22415	5.375	MYCN non-amp								ACH-000807	-0.105876	SNU738	Brain Cancer
	NB035	6.10414	0	122.806	High		NB002	5.43651	4.614	MYCN non-amp								ACH-000591	-0.125556	LN235	Brain Cancer
	NB039	6.11815	0	120.968	High		NB006	6.33313	6.782	MYCN non-amp								ACH-000592	-0.0227082	TM31	Brain Cancer
	NB040	6.09259	0	121.065	High		NB007	5.78813	5.967	MYCN non-amp								ACH-000323	-0.105141	42MGBA	Brain Cancer
	NB041	6.34158	0	106.839	High		NB011	6.08159	5.4	MYCN non-amp								ACH-000571	0.0294438	T98G	Brain Cancer
	NB045	6.23057	0	111.355	High		NB012	6.09168	6.381	MYCN non-amp								ACH-000329	0.0355109	CCFSTTG1	Brain Cancer
	NB046	6.26004	0	128.516	High		NB013	5.66555	4.999	MYCN non-amp								ACH-000215	-0.0502645	LN382	Brain Cancer
	NB051	6.12422	0	88.8065	High		NB014	4.99659	4.701	MYCN non-amp								ACH-000655	-0.135652	SF268	Brain Cancer
	NB053	6.81406	0	66.2903	High		NB015	5.78002	6.114	MYCN non-amp								ACH-000200	0.00903717	NMCG1	Brain Cancer
	NB056	6.4491	0	146.968	High		NB016	6.55503	5.319	MYCN non-amp								ACH-000152	-0.153526	M059K	Brain Cancer
	NB057	6.09163	0	108.129	High		NB017	6.09468	5.501	MYCN non-amp								ACH-001173	0.104158	R262	Brain Cancer
	NB059	6.36004	0	128.71	High		NB018	5.25769	5.569	MYCN non-amp								ACH-000676	-0.00216536	LN464	Brain Cancer
	NB060	6.06158	0	131	High		NB019	6.12761	6.456	MYCN non-amp								ACH-000368	-0.0221382	SNU1105	Brain Cancer
	NB061	6.11415	0	115.323	High		NB020	6.04382	4.989	MYCN non-amp								ACH-000756	-0.231299	GI1	Brain Cancer
	NB062	6.30006	0	161.194	High		NB021	5.85855	1.85	MYCN non-amp								ACH-000025	-0.221643	CH157MN	Brain Cancer
	NB065	6.15855	0	39.0645	High		NB022	5.6028	4.611	MYCN non-amp								ACH-000128	-0.00836028	LN319	Brain Cancer
	NB066	6.1531	0	89.4516	High		NB023	5.76013	5.742	MYCN non-amp								ACH-000464	-0.13695	CAS1	Brain Cancer
	NB070	6.08155	0	119.065	High		NB024	5.29689	3.778	MYCN non-amp								ACH-000376	0.0809496	SF295	Brain Cancer
	NB071	6.18856	0	123.613	High		NB025	5.23802	5.464	MYCN non-amp								ACH-000075	0.0484083	U87MG	Brain Cancer
	NB072	6.13205	0	209.097	High		NB026	6.21113	4.007	MYCN non-amp								ACH-000622	0.0178393	KNS42	Brain Cancer
	NB073	6.15222	0	115.032	High		NB027	6.48605	5.112	MYCN non-amp								ACH-000273	0.0283352	SF539	Brain Cancer
	NB078	6.08862	0	100.355	High		NB028	5.50691	5.422	MYCN non-amp								ACH-000819	0.0804755	LN18	Brain Cancer
	NB087	6.19203	0	93.0323	High		NB029	5.29406	4.665	MYCN non-amp								ACH-000490	0.0145919	SF767	Brain Cancer
	NB088	6.16808	0	171.548	High		NB030	5.55709	4.816	MYCN non-amp								ACH-000570	-0.0548305	YKG1	Brain Cancer
	NB094	6.11057	1	41.7097	High		NB031	5.27958	4.604	MYCN non-amp								ACH-000095	-0.0916713	D341	Brain Cancer
	NB096	6.45562	0	128.29	High		NB032	6.11856	4.433	MYCN non-amp								ACH-000211	-0.204023	DAOY	Brain Cancer
	NB097	6.18903	0	117.452	High		NB033	5.66514	5.016	MYCN non-amp								ACH-000098	0.0723955	GAMG	Brain Cancer
	NB099	6.58014	0	69.9032	High		NB034	5.81962	5.645	MYCN non-amp								ACH-000776	0.0494162	ONS76	Brain Cancer
	NB108	6.30166	0	90.5806	High		NB035	6.10414	5.903	MYCN non-amp								ACH-000623	-0.0447545	SNU201	Brain Cancer
	NB110	6.11352	0	144.516	High		NB036	5.42859	4.481	MYCN non-amp								ACH-000445	-0.187172	KNS60	Brain Cancer
	NB116	6.1541	0	79.2903	High		NB037	5.83256	5.031	MYCN non-amp								ACH-000231	-0.0564014	KALS1	Brain Cancer
	NB118	6.28817	0	32.7742	High		NB038	6.05756	5.376	MYCN non-amp								ACH-000504	-0.295232	SNB75	Brain Cancer
	NB119	6.19466	1	58.7097	High		NB039	6.11815	4.43	MYCN non-amp								ACH-000040	-0.0114247	U118MG	Brain Cancer
	NB123	6.10942	0	107.226	High		NB040	6.09259	4.337	MYCN non-amp								ACH-000067	-0.0435436	HS683	Brain Cancer
	NB128	6.29969	0	82.3226	High		NB041	6.34158	4.421	MYCN non-amp								ACH-000055	0.156734	D283MED	Brain Cancer
	NB129	6.13965	0	76.2903	High		NB042	5.33231	4.727	MYCN non-amp								ACH-000137	-0.200287	8MGBA	Brain Cancer
	NB130	6.23669	0	114.871	High		NB043	5.48715	5.55	MYCN non-amp								ACH-000389	-0.113114	H4	Brain Cancer
	NB131	6.24762	0	32.2903	High		NB044	5.92822	5.405	MYCN non-amp								ACH-001396	-0.438076	SUM52PE	Breast Cancer
	NB133	6.33214	0	116.258	High		NB045	6.23057	4.838	MYCN non-amp								ACH-001391	0.105316	SUM159PT	Breast Cancer
	NB134	6.19361	0	124.806	High		NB046	6.26004	5.182	MYCN non-amp								ACH-000910	-0.0781884	MDAMB453	Breast Cancer
	NB135	6.46766	0	165.065	High		NB047	5.56105	5.755	MYCN non-amp								ACH-000097	-0.111623	ZR751	Breast Cancer
	NB141	6.15615	0	118.065	High		NB048	4.88959	5.154	MYCN non-amp								ACH-001390	0.00959376	SUM149PT	Breast Cancer
	NB142	6.69866	0	109.839	High		NB049	5.28501	4.36	MYCN non-amp								ACH-000711	-0.0346292	JIMT1	Breast Cancer
	NB146	6.50906	0	86.4516	High		NB050	5.70831	4.59	MYCN non-amp								ACH-000721	0.0560888	HMC18	Breast Cancer
	NB148	6.3091	0	76.6129	High		NB051	6.12422	6.209	MYCN non-amp								ACH-000148	-0.120122	HS578T	Breast Cancer
	NB152	6.43311	0	141.226	High		NB052	5.413	4.131	MYCN non-amp								ACH-000768	-0.00288405	MDAMB231	Breast Cancer
	NB155	6.26669	0	115.419	High		NB053	6.81406	6.358	MYCN non-amp								ACH-001394	-0.124763	SUM229PE	Breast Cancer
	NB158	6.26965	0	62.129	High		NB054	5.72471	5.673	MYCN non-amp								ACH-000288	-0.0585988	BT549	Breast Cancer
	NB161	6.48058	0	47.1935	High		NB055	5.85365	5.133	MYCN non-amp								ACH-000330	-0.187936	EFM19	Breast Cancer
	NB163	6.5421	0	73.6452	High		NB056	6.4491	5.418	MYCN non-amp								ACH-000859	-0.116786	HCC1954	Breast Cancer
	NB168	6.10235	0	47.8387	High		NB057	6.09163	5.866	MYCN non-amp								ACH-000258	0.00249625	DU4475	Breast Cancer
	NB174	6.49655	0	110.032	High		NB058	5.82865	5.323	MYCN non-amp								ACH-000849	-0.14903	MDAMB468	Breast Cancer
	NB176	6.08769	0	48.8387	High		NB059	6.36004	6.022	MYCN non-amp								ACH-000277	-0.272727	HCC1419	Breast Cancer
	NB177	6.16401	0	76.0968	High		NB060	6.06158	5.528	MYCN non-amp								ACH-000725	0.126489	HCC202	Breast Cancer
	NB179	6.31215	0	62.2581	High		NB061	6.11415	6.251	MYCN non-amp								ACH-000019	0.0499688	MCF7	Breast Cancer
	NB181	6.45966	0	54	High		NB062	6.30006	4.962	MYCN non-amp								ACH-000017	-0.243094	SKBR3	Breast Cancer
	NB184	6.15522	0	51.5161	High		NB063	5.71808	4.583	MYCN non-amp								ACH-000028	-0.130008	KPL1	Breast Cancer
	NB186	6.11608	0	46.6129	High		NB064	5.43825	6.18	MYCN non-amp								ACH-000856	-0.427099	CAL51	Breast Cancer
	NB188	6.20045	1	36.2258	High		NB065	6.15855	4.964	MYCN non-amp								ACH-000248	-0.213583	AU565	Breast Cancer
	NB191	6.15973	0	68.8065	High		NB066	6.1531	5.937	MYCN non-amp								ACH-000374	-0.346447	HCC1143	Breast Cancer
	NB193	6.49327	0	73.4194	High		NB067	5.89466	5.679	MYCN non-amp								ACH-000573	-0.172454	MDAMB436	Breast Cancer
	NB200	6.23856	0	69.0323	High		NB068	5.41508	4.738	MYCN non-amp								ACH-000876	-0.291339	MDAMB415	Breast Cancer
	NB201	6.42106	0	25.0323	High		NB069	5.72369	5.673	MYCN non-amp								ACH-000699	-0.0382757	HCC1395	Breast Cancer
	NB202	6.3411	0	46.4839	High		NB070	6.08155	4.636	MYCN non-amp								ACH-000783	-0.0938951	CAMA1	Breast Cancer
	NB203	6.25208	0	63	High		NB071	6.18856	6.083	MYCN non-amp								ACH-000223	-0.185424	HCC1937	Breast Cancer
	NB204	6.09062	0	58.3871	High		NB072	6.13205	5.671	MYCN non-amp								ACH-000276	-0.202348	HCC38	Breast Cancer
	NB205	6.8335	0	35.0323	High		NB073	6.15222	5.974	MYCN non-amp								ACH-000111	-0.186103	HCC1187	Breast Cancer
	NB210	6.28308	0	73	High		NB074	5.84154	5.406	MYCN non-amp								ACH-000621	-0.0125506	MDAMB157	Breast Cancer
	NB211	6.61614	0	41.7419	High		NB075	5.70911	6.092	MYCN non-amp								ACH-000624	-0.0434379	HCC1806	Breast Cancer
	NB212	6.3782	0	61.9032	High		NB076	5.54206	5.921	MYCN non-amp								ACH-000352	-0.12366	HCC1428	Breast Cancer
	NB213	6.27056	0	53.0645	High		NB077	5.92217	5.987	MYCN non-amp								ACH-001335	-0.174469	C4II	Cervical Cancer
	NB215	6.24261	0	64.3226	High		NB078	6.08862	5.723	MYCN non-amp								ACH-001402	0.0263296	SW756	Cervical Cancer
	NB216	6.37008	0	85.6774	High		NB079	5.61451	4.929	MYCN non-amp								ACH-001650	-0.0602106	SISO	Cervical Cancer
	NB219	6.54703	0	48.9677	High		NB082	5.96665	5.287	MYCN non-amp								ACH-001336	-0.193104	CASKI	Cervical Cancer
	NB223	6.07159	0	54.6452	High		NB083	5.46602	5.167	MYCN non-amp								ACH-001515	-0.00240512	HCS2	Cervical Cancer
	NB226	6.08455	0	57.5161	High		NB084	5.99608	6.11	MYCN non-amp								ACH-001333	-0.145663	C33A	Cervical Cancer
	NB227	6.4468	0	82.4516	High		NB085	5.93178	3.92	MYCN non-amp								ACH-000556	0.0238046	SIHA	Cervical Cancer
	NB232	6.92905	0	55	High		NB086	5.78859	6.972	MYCN non-amp								ACH-000470	-0.201512	SW1463	Colon/Colorectal Cancer
	NB234	6.79557	0	42.6774	High		NB087	6.19203	4.775	MYCN non-amp								ACH-000958	0.00432073	SW48	Colon/Colorectal Cancer
	NB235	6.21568	0	158.774	High		NB088	6.16808	7.183	MYCN non-amp								ACH-000820	-0.323983	SW403	Colon/Colorectal Cancer
	NB240	6.08073	0	115.097	High		NB089	5.99861	5.737	MYCN non-amp								ACH-001061	-0.0814595	DLD1	Colon/Colorectal Cancer
	NB242	6.40669	1	20.1935	High		NB090	5.37425	3.998	MYCN non-amp								ACH-001459	0.725257	C80	Colon/Colorectal Cancer
	NB243	6.08162	0	90	High		NB091	5.9838	4.36	MYCN non-amp								ACH-001461	-0.309813	C99	Colon/Colorectal Cancer
	NB247	6.1331	0	50.3226	High		NB092	5.96258	5.33	MYCN non-amp								ACH-001458	0.159156	C75	Colon/Colorectal Cancer
	NB275	6.33153	0	115.194	High		NB093	6.04362	4.777	MYCN non-amp								ACH-001345	-0.170464	GP5D	Colon/Colorectal Cancer
	NB281	6.1151	0	163.226	High		NB094	6.11057	5.397	MYCN non-amp								ACH-000935	-0.242115	MDST8	Colon/Colorectal Cancer
	NB282	6.43455	0	73.5484	High		NB095	5.98815	5.476	MYCN non-amp								ACH-001460	0.261842	C84	Colon/Colorectal Cancer
	NB283	6.09362	0	107.742	High		NB096	6.45562	7.176	MYCN non-amp								ACH-000421	-0.0516087	SW837	Colon/Colorectal Cancer
	NB284	7.03561	0	89.8387	High		NB097	6.18903	4.876	MYCN non-amp								ACH-000943	0.155218	RKO	Colon/Colorectal Cancer
	NB287	6.40865	1	77.7419	High		NB098	5.77269	5.649	MYCN non-amp								ACH-001454	-0.143896	C10	Colon/Colorectal Cancer
	NB289	6.16582	1	13.5161	High		NB099	6.58014	6.118	MYCN non-amp								ACH-000959	0.0231908	SNUC4	Colon/Colorectal Cancer
	NB290	6.1661	0	84.871	High		NB100	5.3365	4.838	MYCN non-amp								ACH-000552	0.0287079	HT29	Colon/Colorectal Cancer
	NB295	6.15129	0	53.129	High		NB101	5.32627	4.331	MYCN non-amp								ACH-000680	0.418748	SW948	Colon/Colorectal Cancer
	NB296	6.35261	0	72.4194	High		NB102	5.91382	5.091	MYCN non-amp								ACH-000403	-0.0211114	NCIH747	Colon/Colorectal Cancer
	NB297	6.17607	0	69.9677	High		NB103	4.74838	4.036	MYCN non-amp								ACH-000926	-0.348509	HT55	Colon/Colorectal Cancer
	NB300	6.82213	0	106.548	High		NB104	5.35508	5.31	MYCN non-amp								ACH-000007	0.170995	LS513	Colon/Colorectal Cancer
	NB301	6.29117	0	44.9355	High		NB105	5.70563	4.314	MYCN non-amp								ACH-000957	-0.240739	LS180	Colon/Colorectal Cancer
	NB302	6.28015	0	54.4839	High		NB106	5.77914	4.83	MYCN non-amp								ACH-000009	-0.189698	C2BBE1	Colon/Colorectal Cancer
	NB303	6.4921	0	42.6774	High		NB107	5.9502	5.895	MYCN non-amp								ACH-000491	0.0191307	NCIH716	Colon/Colorectal Cancer
	NB305	6.21917	1	2.12903	High		NB108	6.30166	5.664	MYCN non-amp								ACH-000963	-0.113312	CCK81	Colon/Colorectal Cancer
	NB306	6.30158	0	80.0645	High		NB109	5.93522	5.22	MYCN non-amp								ACH-000986	-0.195878	HT115	Colon/Colorectal Cancer
	NB309	6.13214	0	61.5161	High		NB110	6.11352	6.005	MYCN non-amp								ACH-000651	-0.0729937	SW620	Colon/Colorectal Cancer
	NB310	6.35617	0	67.8387	High		NB111	6.02214	6.143	MYCN non-amp								ACH-000467	-0.0639773	HCC56	Colon/Colorectal Cancer
	NB311	6.57007	0	90.2581	High		NB114	5.71206	5.367	MYCN non-amp								ACH-000381	-0.11446	T84	Colon/Colorectal Cancer
	NB315	6.17756	0	60.3226	High		NB115	6.01506	5.248	MYCN non-amp								ACH-000969	-0.0538708	KM12	Colon/Colorectal Cancer
	NB318	6.2351	0	36.7742	High		NB116	6.1541	5.504	MYCN non-amp								ACH-000253	0.0391336	COLO201	Colon/Colorectal Cancer
	NB320	6.46107	1	23.7097	High		NB117	5.95307	5.683	MYCN non-amp								ACH-000950	0.179855	LOVO	Colon/Colorectal Cancer
	NB324	6.34808	0	56.129	High		NB118	6.28817	5.785	MYCN non-amp								ACH-000350	0.0444146	COLO678	Colon/Colorectal Cancer
	NB332	6.28569	0	92.6129	High		NB119	6.19466	5.453	MYCN non-amp								ACH-000683	-0.0614416	SNU503	Colon/Colorectal Cancer
	NB343	6.28058	0	4.83871	High		NB120	5.37257	6.054	MYCN non-amp								ACH-000286	-0.0345271	SNU1033	Colon/Colorectal Cancer
	NB344	6.15255	0	23.2258	High		NB121	5.5385	5.268	MYCN non-amp								ACH-000202	0.192368	COLO320	Colon/Colorectal Cancer
	NB347	6.57353	0	34.8387	High		NB122	5.58915	5.384	MYCN non-amp								ACH-000296	-0.202444	OUMS23	Colon/Colorectal Cancer
	NB348	6.16311	0	64	High		NB123	6.10942	5.524	MYCN non-amp								ACH-001530	-0.0063	JEG3	Endometrial/Uterine Cancer
	NB349	6.37153	0	162.581	High		NB124	6.04015	6.142	MYCN non-amp								ACH-001651	0.0976002	SKGI	Endometrial/Uterine Cancer
	NB352	6.44001	0	73.5484	High		NB125	5.89868	6.435	MYCN non-amp								ACH-001529	-0.138102	JAR	Endometrial/Uterine Cancer
	NB354	6.76665	1	14.2258	High		NB126	5.95811	5.858	MYCN non-amp								ACH-000988	-0.00566181	MFE319	Endometrial/Uterine Cancer
	NB355	6.13062	0	90.4516	High		NB127	5.99055	5.555	MYCN non-amp								ACH-000993	-0.206564	JHUEM7	Endometrial/Uterine Cancer
	NB356	6.37661	0	148.452	High		NB128	6.29969	5.506	MYCN non-amp								ACH-000913	-0.0257104	ESS1	Endometrial/Uterine Cancer
	NB363	6.24511	0	42.9032	High		NB129	6.13965	6.352	MYCN non-amp								ACH-000397	0.00856409	TEN	Endometrial/Uterine Cancer
	NB364	6.1302	0	60.9677	High		NB130	6.23669	5.438	MYCN non-amp								ACH-000974	0.0744195	SNGM	Endometrial/Uterine Cancer
	NB365	6.35451	0	50.5484	High		NB131	6.24762	6.384	MYCN non-amp								ACH-000407	-0.0908855	SNU685	Endometrial/Uterine Cancer
	NB366	6.11682	0	116.935	High		NB132	5.2735	4.927	MYCN non-amp								ACH-000946	-0.102689	HEC265	Endometrial/Uterine Cancer
	NB367	6.38409	0	101	High		NB133	6.33214	5.07	MYCN non-amp								ACH-000435	-0.496901	EFE184	Endometrial/Uterine Cancer
	NB369	6.25802	1	23.4516	High		NB134	6.19361	5.084	MYCN non-amp								ACH-000293	0.0777123	KLE	Endometrial/Uterine Cancer
	NB370	6.18801	0	65	High		NB135	6.46766	5.349	MYCN non-amp								ACH-000965	-0.177369	RL952	Endometrial/Uterine Cancer
	NB374	6.54842	0	104.323	High		NB139	5.3591	5.245	MYCN non-amp								ACH-000831	-0.116361	HEC50B	Endometrial/Uterine Cancer
	NB384	6.37223	1	122.871	High		NB140	5.80329	4.692	MYCN non-amp								ACH-001495	-0.032931	EMTOKA	Endometrial/Uterine Cancer
	NB390	6.69935	1	15.0645	High		NB141	6.15615	5.138	MYCN non-amp								ACH-000984	-0.152399	HEC6	Endometrial/Uterine Cancer
	NB396	6.3161	1	45.1935	High		NB142	6.69866	5.723	MYCN non-amp								ACH-000996	-0.0940087	HEC251	Endometrial/Uterine Cancer
	NB397	6.2861	0	115.194	High		NB143	5.91713	4.922	MYCN non-amp								ACH-000994	-0.162836	HEC59	Endometrial/Uterine Cancer
	NB400	6.27413	0	26.9032	High		NB144	6.05284	4.381	MYCN non-amp								ACH-000941	0.193137	HEC1B	Endometrial/Uterine Cancer
	NB409	6.06871	0	18.9677	High		NB145	5.82111	5.625	MYCN non-amp								ACH-000928	0.211681	JHUEM1	Endometrial/Uterine Cancer
	NB419	6.35402	0	8.51613	High		NB146	6.50906	6.151	MYCN non-amp								ACH-000302	0.00284319	SNU1077	Endometrial/Uterine Cancer
	NB421	6.79251	0	61.8065	High		NB147	6.01203	5.168	MYCN non-amp								ACH-000978	-0.0649317	EN	Endometrial/Uterine Cancer
	NB423	6.3648	0	45.9032	High		NB148	6.3091	5.822	MYCN non-amp								ACH-000318	-0.204623	TE10	Esophageal Cancer
	NB425	6.11768	0	58.4839	High		NB149	5.53733	4.919	MYCN non-amp								ACH-000917	-0.232482	TE4	Esophageal Cancer
	NB426	6.40074	0	86.0968	High		NB150	5.93413	5.051	MYCN non-amp								ACH-001368	-0.0584356	OACM51	Esophageal Cancer
	NB429	6.12968	0	96.0323	High		NB151	5.45035	6.466	MYCN non-amp								ACH-000452	0.0509128	TE8	Esophageal Cancer
	NB436	6.16606	0	124.065	High		NB152	6.43311	5.551	MYCN non-amp								ACH-001654	-0.0708588	SKGT4	Esophageal Cancer
	NB452	6.52956	0	50.3226	High		NB153	5.80053	5.267	MYCN non-amp								ACH-000809	-0.164392	KYSE410	Esophageal Cancer
	NB454	6.07968	1	6.45161	High		NB154	5.69608	5.002	MYCN non-amp								ACH-000855	0.00358708	KYSE150	Esophageal Cancer
	NB467	6.06709	0	8.64516	High		NB155	6.26669	5.557	MYCN non-amp								ACH-000605	-0.0351595	TE6	Esophageal Cancer
	NB468	6.37262	0	5.67742	High		NB156	5.49582	6.355	MYCN non-amp								ACH-000488	-0.106727	TE11	Esophageal Cancer
	NB470	6.09401	0	93.0968	High		NB157	6.0318	5.078	MYCN non-amp								ACH-000383	-0.126578	OE33	Esophageal Cancer
	NB471	6.44401	0	83.5806	High		NB158	6.26965	5.846	MYCN non-amp								ACH-000544	0.0266139	OE21	Esophageal Cancer
	NB472	6.69614	0	39.8387	High		NB159	5.16959	3.809	MYCN non-amp								ACH-000824	-0.08769	KYSE510	Esophageal Cancer
	NB473	6.43762	0	57.6774	High		NB160	5.95166	5.129	MYCN non-amp								ACH-000865	0.0336057	KYSE450	Esophageal Cancer
	NB477	6.32774	0	31.6452	High		NB161	6.48058	6.037	MYCN non-amp								ACH-000693	-0.0112785	KYSE180	Esophageal Cancer
	NB483	6.8765	0	59.8065	High		NB162	5.75758	4.768	MYCN non-amp								ACH-000784	-0.0160678	KYSE70	Esophageal Cancer
	NB488	6.30525	0	32.0968	High		NB163	6.5421	5.442	MYCN non-amp								ACH-000777	0.0291853	KYSE30	Esophageal Cancer
	NB493	6.36608	0	144.742	High		NB164	5.8692	4.551	MYCN non-amp								ACH-000823	-0.2074	KYSE140	Esophageal Cancer
	NB495	6.34668	0	79.5806	High		NB165	5.82109	6.388	MYCN non-amp								ACH-000873	-0.283151	KYSE270	Esophageal Cancer
	NB112	5.49056	0	91.3548	Low		NB166	5.79569	5.58	MYCN non-amp								ACH-000647	-0.0191539	TE1	Esophageal Cancer
	NB189	5.40404	0	48.8387	Low		NB167	5.47871	5.005	MYCN non-amp								ACH-000637	0.130619	KYSE520	Esophageal Cancer
	NB312	5.88115	0	87.871	Low		NB168	6.10235	5.053	MYCN non-amp								ACH-000408	0.0551732	TE5	Esophageal Cancer
	NB261	5.78307	0	115.161	Low		NB170	5.56407	5.953	MYCN non-amp								ACH-000694	-0.0214322	TE9	Esophageal Cancer
	NB264	5.81008	1	25.2903	Low		NB171	5.7018	5.964	MYCN non-amp								ACH-001554	-0.0082807	MEL202	Eye Cancer
	NB339	5.79418	1	8.67742	Low		NB172	5.9262	6.515	MYCN non-amp								ACH-001295	-0.0332786	Y79	Eye Cancer
	NB373	5.8035	1	6.74194	Low		NB173	6.00255	5.276	MYCN non-amp								ACH-002015	-0.0424647	MEL285	Eye Cancer
	NB378	5.47023	1	13.3871	Low		NB174	6.49655	6.256	MYCN non-amp								ACH-001607	0.0439935	NOZ	Gallbladder Cancer
	NB438	5.99253	1	14.6452	Low		NB176	6.08769	5.042	MYCN non-amp								ACH-001619	0.289603	OCUG1	Gallbladder Cancer
	NB002	5.43651	1	91.4839	Low		NB177	6.16401	6.177	MYCN non-amp								ACH-000141	0.0521219	SNU308	Gallbladder Cancer
	NB007	5.78813	0	101.677	Low		NB178	5.97356	5.825	MYCN non-amp								ACH-001664	-0.0709179	SNU638	Gastric Cancer
	NB013	5.66555	1	15.4516	Low		NB179	6.31215	6.166	MYCN non-amp								ACH-001653	-0.0748931	SKGT2	Gastric Cancer
	NB014	4.99659	0	98.8387	Low		NB180	5.45213	4.853	MYCN non-amp								ACH-000485	0.0447075	GSU	Gastric Cancer
	NB015	5.78002	0	42.8065	Low		NB181	6.45966	6.591	MYCN non-amp								ACH-000948	0.0156302	2313287	Gastric Cancer
	NB018	5.25769	0	113.161	Low		NB182	5.68201	5.394	MYCN non-amp								ACH-000793	0.0864851	KATOIII	Gastric Cancer
	NB020	6.04382	0	111.871	Low		NB183	5.73759	5.855	MYCN non-amp								ACH-000633	0.114454	FU97	Gastric Cancer
	NB021	5.85855	0	101.581	Low		NB184	6.15522	4.679	MYCN non-amp								ACH-000764	0.168325	SH10TC	Gastric Cancer
	NB022	5.6028	0	169.774	Low		NB185	5.57622	5.043	MYCN non-amp								ACH-000255	-0.182131	LMSU	Gastric Cancer
	NB023	5.76013	0	144.903	Low		NB186	6.11608	5.545	MYCN non-amp								ACH-000932	0.0989043	SNU1	Gastric Cancer
	NB024	5.29689	0	130.677	Low		NB187	4.8425	5.128	MYCN non-amp								ACH-000880	0.0559114	AGS	Gastric Cancer
	NB025	5.23802	0	67.7742	Low		NB188	6.20045	5.394	MYCN non-amp								ACH-000847	0.214773	HGC27	Gastric Cancer
	NB028	5.50691	0	105.419	Low		NB190	5.85756	5.661	MYCN non-amp								ACH-000344	-0.00979782	SNU668	Gastric Cancer
	NB029	5.29406	0	44.2581	Low		NB191	6.15973	5.07	MYCN non-amp								ACH-000047	-0.0838176	GCIY	Gastric Cancer
	NB030	5.55709	0	140.419	Low		NB192	5.59118	3.668	MYCN non-amp								ACH-000746	-0.0350588	GSS	Gastric Cancer
	NB031	5.27958	0	155.581	Low		NB193	6.49327	6.057	MYCN non-amp								ACH-000911	-0.0932019	NUGC3	Gastric Cancer
	NB033	5.66514	0	157.323	Low		NB199	6.01808	5.668	MYCN non-amp								ACH-000356	-0.119828	MKN45	Gastric Cancer
	NB034	5.81962	0	136.774	Low		NB200	6.23856	5.703	MYCN non-amp								ACH-000507	-0.061777	KE39	Gastric Cancer
	NB036	5.42859	0	160.387	Low		NB201	6.42106	6.322	MYCN non-amp								ACH-000247	0.0081782	OCUM1	Gastric Cancer
	NB037	5.83256	0	150.387	Low		NB202	6.3411	6.619	MYCN non-amp								ACH-000736	0.048083	SNU601	Gastric Cancer
	NB038	6.05756	0	145.839	Low		NB203	6.25208	5.492	MYCN non-amp								ACH-000758	-0.118943	MKN74	Gastric Cancer
	NB042	5.33231	0	140.806	Low		NB204	6.09062	6.757	MYCN non-amp								ACH-000616	-0.0285883	HS746T	Gastric Cancer
	NB043	5.48715	0	51.2581	Low		NB205	6.8335	6.774	MYCN non-amp								ACH-000898	-0.000415246	SNU719	Gastric Cancer
	NB044	5.92822	0	83.5806	Low		NB206	5.67684	6.345	MYCN non-amp								ACH-000466	0.120675	SNU216	Gastric Cancer
	NB047	5.56105	0	110.581	Low		NB207	5.43102	5.263	MYCN non-amp								ACH-000427	-0.000405439	NCIN87	Gastric Cancer
	NB048	4.88959	0	62.0645	Low		NB208	6.05155	6.385	MYCN non-amp								ACH-000762	-0.0501948	YD38	Head and Neck Cancer
	NB049	5.28501	0	127.129	Low		NB209	5.86109	6.324	MYCN non-amp								ACH-001510	-0.104669	H376	Head and Neck Cancer
	NB050	5.70831	0	111.484	Low		NB210	6.28308	6.049	MYCN non-amp								ACH-000778	-0.004099	HSC3	Head and Neck Cancer
	NB052	5.413	0	175.323	Low		NB211	6.61614	5.968	MYCN non-amp								ACH-001228	-0.143619	UPCISCC152	Head and Neck Cancer
	NB054	5.72471	0	87.8387	Low		NB212	6.3782	6.225	MYCN non-amp								ACH-001509	0.0893346	H357	Head and Neck Cancer
	NB055	5.85365	0	80.7742	Low		NB213	6.27056	5.132	MYCN non-amp								ACH-001511	0.0723032	H413	Head and Neck Cancer
	NB058	5.82865	0	106.484	Low		NB214	6.04217	6.441	MYCN non-amp								ACH-001332	-0.281472	BICR78	Head and Neck Cancer
	NB063	5.71808	0	117.258	Low		NB215	6.24261	4.974	MYCN non-amp								ACH-000630	0.0950505	YD8	Head and Neck Cancer
	NB064	5.43825	0	118.548	Low		NB216	6.37008	6.777	MYCN non-amp								ACH-001346	-0.0520284	H103	Head and Neck Cancer
	NB067	5.89466	0	144.968	Low		NB217	5.98815	5.092	MYCN non-amp								ACH-000832	-0.15526	CAL27	Head and Neck Cancer
	NB068	5.41508	0	165.516	Low		NB218	5.91655	6.478	MYCN non-amp								ACH-000732	-0.10008	PECAPJ41CLONED2	Head and Neck Cancer
	NB069	5.72369	1	27.2903	Low		NB219	6.54703	4.84	MYCN non-amp								ACH-000794	-0.074152	BICR22	Head and Neck Cancer
	NB074	5.84154	0	114.677	Low		NB220	5.68054	5.295	MYCN non-amp								ACH-000606	-0.0808041	PECAPJ34CLONEC12	Head and Neck Cancer
	NB075	5.70911	0	32.0645	Low		NB221	5.64615	4.668	MYCN non-amp								ACH-000188	-0.0302505	SCC25	Head and Neck Cancer
	NB076	5.54206	0	143.226	Low		NB222	5.62773	5.038	MYCN non-amp								ACH-000846	0.10476	FADU	Head and Neck Cancer
	NB077	5.92217	0	148.387	Low		NB223	6.07159	5.886	MYCN non-amp								ACH-000472	0.0498066	HSC2	Head and Neck Cancer
	NB079	5.61451	0	166.032	Low		NB224	4.87705	-2.136	MYCN non-amp								ACH-000415	0.130311	BICR6	Head and Neck Cancer
	NB082	5.96665	0	117.129	Low		NB225	5.25951	5.182	MYCN non-amp								ACH-000207	0.0815721	DETROIT562	Head and Neck Cancer
	NB083	5.46602	0	103.484	Low		NB226	6.08455	4.967	MYCN non-amp								ACH-000771	0.00938239	BICR56	Head and Neck Cancer
	NB084	5.99608	0	168.839	Low		NB227	6.4468	6.663	MYCN non-amp								ACH-000735	0.0766991	PECAPJ49	Head and Neck Cancer
	NB085	5.93178	0	165.581	Low		NB228	5.70918	6.31	MYCN non-amp								ACH-000740	-0.0491743	A253	Head and Neck Cancer
	NB086	5.78859	0	123.129	Low		NB229	5.98962	4.197	MYCN non-amp								ACH-000618	0.0104751	SNU1041	Head and Neck Cancer
	NB089	5.99861	0	115.355	Low		NB230	6.0601	6.43	MYCN non-amp								ACH-000619	-0.255436	PECAPJ15	Head and Neck Cancer
	NB090	5.37425	1	24.6129	Low		NB231	5.67415	4.618	MYCN non-amp								ACH-000549	0.075677	SNU1076	Head and Neck Cancer
	NB091	5.9838	0	122.71	Low		NB232	6.92905	6.082	MYCN non-amp								ACH-000503	-0.0876067	BICR16	Head and Neck Cancer
	NB092	5.96258	1	46.6129	Low		NB233	5.43715	6.049	MYCN non-amp								ACH-000518	0.00768405	CAL33	Head and Neck Cancer
	NB093	6.04362	0	126.935	Low		NB234	6.79557	6.124	MYCN non-amp								ACH-000228	0.0115395	BICR31	Head and Neck Cancer
	NB095	5.98815	0	125.258	Low		NB235	6.21568	3.158	MYCN non-amp								ACH-000500	-0.0436864	SNU46	Head and Neck Cancer
	NB098	5.77269	0	130.387	Low		NB237	5.87817	5.495	MYCN non-amp								ACH-000238	-0.0860127	SCC4	Head and Neck Cancer
	NB100	5.3365	0	97.1935	Low		NB238	5.90505	5.314	MYCN non-amp								ACH-000548	-0.220665	BHY	Head and Neck Cancer
	NB101	5.32627	0	75.9677	Low		NB239	5.99559	5.906	MYCN non-amp								ACH-000682	-0.0186169	SNU1066	Head and Neck Cancer
	NB102	5.91382	0	78.4516	Low		NB240	6.08073	6.323	MYCN non-amp								ACH-000495	0.164039	TUHR4TKB	Kidney Cancer
	NB103	4.74838	0	86.9032	Low		NB241	5.99918	5.624	MYCN non-amp								ACH-001163	-0.124648	CCLFPEDS0001T	Kidney Cancer
	NB104	5.35508	0	82.2258	Low		NB242	6.40669	6.885	MYCN non-amp								ACH-000484	-0.390229	VMRCRCW	Kidney Cancer
	NB105	5.70563	0	119.452	Low		NB243	6.08162	4.881	MYCN non-amp								ACH-000649	-0.13456	786O	Kidney Cancer
	NB106	5.77914	0	125.742	Low		NB244	5.34973	3.643	MYCN non-amp								ACH-000459	-0.0398581	TUHR10TKB	Kidney Cancer
	NB107	5.9502	0	28.4839	Low		NB245	5.7991	3.947	MYCN non-amp								ACH-000684	-0.24131	KMRC1	Kidney Cancer
	NB109	5.93522	0	94.871	Low		NB246	6.05665	5.609	MYCN non-amp								ACH-000272	0.0816651	SLR24	Kidney Cancer
	NB111	6.02214	0	127.645	Low		NB247	6.1331	4.626	MYCN non-amp								ACH-000411	-0.00402085	769P	Kidney Cancer
	NB114	5.71206	0	86.2258	Low		NB248	5.98568	4.653	MYCN non-amp								ACH-000433	0.0030541	CAKI1	Kidney Cancer
	NB115	6.01506	0	119.581	Low		NB249	6.03963	4.518	MYCN non-amp								ACH-000262	0.0828339	UOK101	Kidney Cancer
	NB117	5.95307	0	103.774	Low		NB250	5.93907	4.702	MYCN non-amp								ACH-000317	0.0658845	TUHR14TKB	Kidney Cancer
	NB120	5.37257	0	103.258	Low		NB251	5.86553	5.729	MYCN non-amp								ACH-000246	-0.285387	SLR23	Kidney Cancer
	NB121	5.5385	0	80.6452	Low		NB252	6.00655	7.083	MYCN non-amp								ACH-000127	-0.026852	SLR20	Kidney Cancer
	NB122	5.58915	1	57.1935	Low		NB253	5.82955	6.893	MYCN non-amp								ACH-000250	-0.189663	KMRC20	Kidney Cancer
	NB124	6.04015	0	95.6452	Low		NB273	5.26359	4.655	MYCN non-amp								ACH-000600	-0.12244	SLR26	Kidney Cancer
	NB125	5.89868	0	103.903	Low		NB274	5.90258	6.193	MYCN non-amp								ACH-000375	0.0839877	G402	Kidney Cancer
	NB126	5.95811	0	77.5806	Low		NB275	6.33153	6.651	MYCN non-amp								ACH-000385	-0.0612362	SKRC20	Kidney Cancer
	NB127	5.99055	0	187.516	Low		NB276	5.67757	6.178	MYCN non-amp								ACH-000792	-0.0768227	BFTC909	Kidney Cancer
	NB132	5.2735	0	145.871	Low		NB277	5.72108	5.71	MYCN non-amp								ACH-000907	-0.167364	SNU349	Kidney Cancer
	NB139	5.3591	0	135.323	Low		NB278	5.9641	4.994	MYCN non-amp								ACH-000189	0.123714	RCC10RGB	Kidney Cancer
	NB140	5.80329	1	29	Low		NB279	5.54222	5.458	MYCN non-amp								ACH-000234	-0.0509118	CAKI2	Kidney Cancer
	NB143	5.91713	0	132.129	Low		NB280	6.00509	5.896	MYCN non-amp								ACH-000159	-0.202984	OSRC2	Kidney Cancer
	NB144	6.05284	0	80.129	Low		NB281	6.1151	5.314	MYCN non-amp								ACH-001520	0.11534	HG3	Leukemia
	NB145	5.82111	0	91.4516	Low		NB282	6.43455	6.395	MYCN non-amp								ACH-001485	0.475522	CII	Leukemia
	NB147	6.01203	0	65.4516	Low		NB283	6.09362	5.173	MYCN non-amp								ACH-001735	0.0397903	SEMK2	Leukemia
	NB149	5.53733	1	16.8387	Low		NB284	7.03561	4.758	MYCN non-amp								ACH-001736	-0.166705	HB1119	Leukemia
	NB150	5.93413	0	104.839	Low		NB285	5.59774	5.371	MYCN non-amp								ACH-001484	-0.0601783	CI	Leukemia
	NB151	5.45035	0	56.7097	Low		NB286	5.78803	5.977	MYCN non-amp								ACH-001618	0.136985	OCIM2	Leukemia
	NB153	5.80053	0	85.5161	Low		NB287	6.40865	5.46	MYCN non-amp								ACH-000362	0.114466	MOLM13	Leukemia
	NB154	5.69608	0	115.613	Low		NB288	5.59358	6.133	MYCN non-amp								ACH-001647	0.0118071	SHI1	Leukemia
	NB156	5.49582	0	89.4839	Low		NB289	6.16582	5.176	MYCN non-amp								ACH-000336	0.0775113	OCIAML3	Leukemia
	NB157	6.0318	0	46.4516	Low		NB290	6.1661	4.927	MYCN non-amp								ACH-000406	0.0140344	U937	Leukemia
	NB159	5.16959	0	81.7419	Low		NB291	5.80151	3.849	MYCN non-amp								ACH-000604	-0.338568	KYO1	Leukemia
	NB160	5.95166	0	39.0645	Low		NB292	5.89703	4.679	MYCN non-amp								ACH-000005	0.0442211	HEL9217	Leukemia
	NB162	5.75758	0	75.3871	Low		NB293	5.77327	5.924	MYCN non-amp								ACH-001737	0.0720806	HSB2	Leukemia
	NB164	5.8692	0	70.1613	Low		NB294	5.90113	5.618	MYCN non-amp								ACH-000263	-0.0637089	KASUMI1	Leukemia
	NB165	5.82109	0	58.6452	Low		NB295	6.15129	5.612	MYCN non-amp								ACH-000938	0.189022	NALM6	Leukemia
	NB166	5.79569	0	68.1935	Low		NB296	6.35261	6.04	MYCN non-amp								ACH-000983	-0.306951	KCL22	Leukemia
	NB167	5.47871	0	53.6452	Low		NB297	6.17607	4.248	MYCN non-amp								ACH-000045	0.0666921	MV411	Leukemia
	NB170	5.56407	0	110.839	Low		NB298	5.76074	5.45	MYCN non-amp								ACH-001129	-0.154519	MONOMAC1	Leukemia
	NB171	5.7018	0	74.5161	Low		NB299	5.93435	5.338	MYCN non-amp								ACH-000953	0.101166	SUPT1	Leukemia
	NB172	5.9262	0	45.3548	Low		NB300	6.82213	5.533	MYCN non-amp								ACH-000405	-0.194724	MEC1	Leukemia
	NB173	6.00255	0	109.194	Low		NB301	6.29117	5.32	MYCN non-amp								ACH-000113	-0.0931766	OCIAML2	Leukemia
	NB178	5.97356	0	67.7097	Low		NB302	6.28015	5.854	MYCN non-amp								ACH-000557	-0.0247426	AML193	Leukemia
	NB180	5.45213	0	67.4839	Low		NB303	6.4921	5.138	MYCN non-amp								ACH-000326	-0.1111	JURLMK1	Leukemia
	NB182	5.68201	0	55.6774	Low		NB304	6.05168	6.022	MYCN non-amp								ACH-000294	-0.49865	NB4	Leukemia
	NB183	5.73759	0	64.3548	Low		NB305	6.21917	6.241	MYCN non-amp								ACH-000295	-0.155325	EM2	Leukemia
	NB185	5.57622	0	69.0323	Low		NB306	6.30158	6.739	MYCN non-amp								ACH-000960	-0.0318359	REH	Leukemia
	NB187	4.8425	0	79.4194	Low		NB307	5.78308	5.769	MYCN non-amp								ACH-000487	-0.124083	F36P	Leukemia
	NB190	5.85756	1	36.129	Low		NB308	5.55602	4.64	MYCN non-amp								ACH-000074	-0.442524	KU812	Leukemia
	NB192	5.59118	1	49.6774	Low		NB309	6.13214	5.356	MYCN non-amp								ACH-000782	-0.192604	SEM	Leukemia
	NB199	6.01808	0	48.8065	Low		NB310	6.35617	5.304	MYCN non-amp								ACH-000070	-0.0730815	697	Leukemia
	NB206	5.67684	0	90.7097	Low		NB311	6.57007	7.119	MYCN non-amp								ACH-000004	-0.364718	HEL	Leukemia
	NB207	5.43102	0	49.871	Low		NB315	6.17756	5.025	MYCN non-amp								ACH-000498	-0.407507	KO52	Leukemia
	NB208	6.05155	0	60.1935	Low		NB317	5.67815	4.856	MYCN non-amp								ACH-000198	-0.00768865	EOL1	Leukemia
	NB209	5.86109	0	64.7742	Low		NB318	6.2351	5.913	MYCN non-amp								ACH-000551	0.0250505	K562	Leukemia
	NB214	6.04217	0	48.1613	Low		NB320	6.46107	5.862	MYCN non-amp								ACH-000387	-0.201702	TF1	Leukemia
	NB217	5.98815	0	42.129	Low		NB323	5.87352	6.458	MYCN non-amp								ACH-000151	0.052196	JM1	Leukemia
	NB218	5.91655	0	56.6774	Low		NB324	6.34808	6.25	MYCN non-amp								ACH-000168	0.0679794	NOMO1	Leukemia
	NB220	5.68054	0	58.6452	Low		NB325	5.7775	3.975	MYCN non-amp								ACH-000076	-0.566007	NCO2	Leukemia
	NB221	5.64615	0	141.065	Low		NB329	5.55371	5.086	MYCN non-amp								ACH-000770	-0.0390684	P31FUJ	Leukemia
	NB222	5.62773	0	32.5161	Low		NB330	5.82365	5.44	MYCN non-amp								ACH-000146	-0.0715224	THP1	Leukemia
	NB224	4.87705	0	189.032	Low		NB332	6.28569	4.677	MYCN non-amp								ACH-000937	0.122048	PF382	Leukemia
	NB225	5.25951	0	54.2903	Low		NB333	5.17133	5.343	MYCN non-amp								ACH-001799	-0.0188875	LPS141	Liposarcoma
	NB228	5.70918	0	50.0968	Low		NB334	5.95165	6.097	MYCN non-amp								ACH-001791	-0.018569	LPS6	Liposarcoma
	NB229	5.98962	0	54.5161	Low		NB335	5.66566	6.519	MYCN non-amp								ACH-001802	-0.00579359	LPS853	Liposarcoma
	NB230	6.0601	0	12.5806	Low		NB337	5.85258	7.102	MYCN non-amp								ACH-001796	-0.0670952	95T1000	Liposarcoma
	NB231	5.67415	0	52.3871	Low		NB340	5.56851	5.653	MYCN non-amp								ACH-001793	0.048071	LPS27	Liposarcoma
	NB233	5.43715	0	59.5806	Low		NB341	5.64259	4.85	MYCN non-amp								ACH-000739	-0.104864	HEPG2	Liver Cancer
	NB237	5.87817	0	70.871	Low		NB342	5.86254	6.449	MYCN non-amp								ACH-000361	0.0174318	SKHEP1	Liver Cancer
	NB238	5.90505	0	90.5484	Low		NB343	6.28058	5.668	MYCN non-amp								ACH-000471	-0.160966	LI7	Liver Cancer
	NB239	5.99559	0	67.7419	Low		NB344	6.15255	6.319	MYCN non-amp								ACH-000478	-0.0614408	SNU387	Liver Cancer
	NB241	5.99918	0	45.1935	Low		NB345	5.4125	4.617	MYCN non-amp								ACH-000577	-0.396977	JHH2	Liver Cancer
	NB244	5.34973	1	19.3871	Low		NB346	5.70222	6.252	MYCN non-amp								ACH-000620	-0.0759775	JHH1	Liver Cancer
	NB245	5.7991	1	90.5806	Low		NB347	6.57353	6.53	MYCN non-amp								ACH-000734	-0.00373579	JHH5	Liver Cancer
	NB246	6.05665	0	62.0968	Low		NB348	6.16311	6.261	MYCN non-amp								ACH-000848	-0.0571982	JHH7	Liver Cancer
	NB248	5.98568	0	52.3871	Low		NB349	6.37153	7.115	MYCN non-amp								ACH-000493	-0.0956872	SNU423	Liver Cancer
	NB249	6.03963	0	71.2258	Low		NB350	5.69502	5.404	MYCN non-amp								ACH-000393	0.00144366	HLF	Liver Cancer
	NB250	5.93907	1	36.0645	Low		NB351	5.59153	5.217	MYCN non-amp								ACH-000476	0.154659	JHH4	Liver Cancer
	NB251	5.86553	0	145.419	Low		NB352	6.44001	6.11	MYCN non-amp								ACH-000217	-0.02559	JHH6	Liver Cancer
	NB252	6.00655	1	27.1935	Low		NB353	5.54651	6.138	MYCN non-amp								ACH-000420	0.0894498	SNU449	Liver Cancer
	NB253	5.82955	0	53.129	Low		NB354	6.76665	9.501	MYCN non-amp								ACH-000316	0.0496358	SNU886	Liver Cancer
	NB273	5.26359	0	93.7742	Low		NB355	6.13062	6.028	MYCN non-amp								ACH-001318	0.196268	PLCPRF5	Liver Cancer
	NB274	5.90258	0	33.7742	Low		NB356	6.37661	3.895	MYCN non-amp								ACH-000671	-0.100119	HUH6	Liver Cancer
	NB276	5.67757	0	102.032	Low		NB357	5.85769	5.895	MYCN non-amp								ACH-000475	-0.0212812	HUH1	Liver Cancer
	NB277	5.72108	0	156.258	Low		NB358	5.74317	6.027	MYCN non-amp								ACH-000480	-0.224979	HUH7	Liver Cancer
	NB278	5.9641	0	107.355	Low		NB359	5.92107	5.461	MYCN non-amp								ACH-000537	-0.0732142	SNU761	Liver Cancer
	NB279	5.54222	0	104.677	Low		NB360	5.74461	6.088	MYCN non-amp								ACH-000422	0.0785687	SNU475	Liver Cancer
	NB280	6.00509	0	112.677	Low		NB363	6.24511	4.227	MYCN non-amp								ACH-000221	-0.0547206	SNU398	Liver Cancer
	NB285	5.59774	0	125.839	Low		NB364	6.1302	5.677	MYCN non-amp								ACH-000483	-0.257048	SNU182	Liver Cancer
	NB286	5.78803	0	111.323	Low		NB365	6.35451	5.602	MYCN non-amp								ACH-001555	-0.136463	MERO14	Lung Cancer
	NB288	5.59358	0	85.1935	Low		NB366	6.11682	6.079	MYCN non-amp								ACH-000677	0.141628	SW1573	Lung Cancer
	NB291	5.80151	0	83.4839	Low		NB367	6.38409	6.272	MYCN non-amp								ACH-001559	-0.0749771	MERO82	Lung Cancer
	NB292	5.89703	0	50.9355	Low		NB368	5.97613	6.727	MYCN non-amp								ACH-000858	0.00358606	KNS62	Lung Cancer
	NB293	5.77327	0	78.2258	Low		NB369	6.25802	5.694	MYCN non-amp								ACH-000769	0.0617618	LK2	Lung Cancer
	NB294	5.90113	0	72.5484	Low		NB370	6.18801	5.514	MYCN non-amp								ACH-000667	-0.0581474	HCC44	Lung Cancer
	NB298	5.76074	0	32.1935	Low		NB371	5.84201	6.285	MYCN non-amp								ACH-000681	-0.00240106	A549	Lung Cancer
	NB299	5.93435	0	68.1613	Low		NB372	5.9801	6.87	MYCN non-amp								ACH-000335	-0.0706924	MSTO211H	Lung Cancer
	NB304	6.05168	0	64.6774	Low		NB374	6.54842	7.147	MYCN non-amp								ACH-000528	-0.0442993	ABC1	Lung Cancer
	NB307	5.78308	0	46.4194	Low		NB375	5.42127	5.552	MYCN non-amp								ACH-000878	0.00864364	HCC15	Lung Cancer
	NB308	5.55602	0	64.4516	Low		NB376	5.51102	4.384	MYCN non-amp								ACH-000511	-0.144897	CALU1	Lung Cancer
	NB317	5.67815	0	34.4839	Low		NB377	5.00455	5.514	MYCN non-amp								ACH-000311	-0.130204	NCIH2122	Lung Cancer
	NB323	5.87352	1	16.4516	Low		NB379	5.91322	7.195	MYCN non-amp								ACH-000153	0.0896769	NCIH2052	Lung Cancer
	NB325	5.7775	0	35.8065	Low		NB380	5.84817	6.327	MYCN non-amp								ACH-000331	-0.375071	ISTMES2	Lung Cancer
	NB329	5.55371	0	150.613	Low		NB382	5.68256	4.748	MYCN non-amp								ACH-000481	-0.0695677	NCIH2170	Lung Cancer
	NB330	5.82365	0	95.0645	Low		NB384	6.37223	6.382	MYCN non-amp								ACH-000851	-0.100907	MORCPR	Lung Cancer
	NB333	5.17133	1	39.6452	Low		NB385	5.70156	5.343	MYCN non-amp								ACH-000872	0.100921	HCC515	Lung Cancer
	NB334	5.95165	0	68.871	Low		NB386	5.67101	4.627	MYCN non-amp								ACH-000496	-0.00423319	NCIH1792	Lung Cancer
	NB335	5.66566	1	43.2581	Low		NB387	5.62262	5.619	MYCN non-amp								ACH-000339	-0.111041	HCC461	Lung Cancer
	NB337	5.85258	1	7.70968	Low		NB388	5.94962	4.595	MYCN non-amp								ACH-000251	-0.0146127	NCIH2887	Lung Cancer
	NB340	5.56851	0	26.129	Low		NB390	6.69935	4.085	MYCN non-amp								ACH-000596	-0.195069	LCLC97TM1	Lung Cancer
	NB341	5.64259	0	46.4516	Low		NB391	5.87168	5.644	MYCN non-amp								ACH-000463	0.151708	NCIH460	Lung Cancer
	NB342	5.86254	0	45.4839	Low		NB392	5.99369	5.666	MYCN non-amp								ACH-000187	0.348186	CORL311	Lung Cancer
	NB345	5.4125	0	47.4194	Low		NB393	5.41969	4.094	MYCN non-amp								ACH-000853	-0.0854493	NCIH661	Lung Cancer
	NB346	5.70222	0	51.2903	Low		NB394	5.98655	5.145	MYCN non-amp								ACH-000444	0.0423858	LU99	Lung Cancer
	NB350	5.69502	0	157.742	Low		NB395	5.21278	4.376	MYCN non-amp								ACH-000448	-0.244518	NCIH1666	Lung Cancer
	NB351	5.59153	0	212.903	Low		NB396	6.3161	5.509	MYCN non-amp								ACH-000086	-0.0290531	ACCMESO1	Lung Cancer
	NB353	5.54651	1	64.8387	Low		NB397	6.2861	5.485	MYCN non-amp								ACH-000757	-0.186433	A427	Lung Cancer
	NB357	5.85769	0	125.903	Low		NB398	5.49006	5.944	MYCN non-amp								ACH-000029	0.00240697	HCC827GR5	Lung Cancer
	NB358	5.74317	0	142.258	Low		NB399	4.54351	5.627	MYCN non-amp								ACH-000337	-0.0129301	NCIH3122	Lung Cancer
	NB359	5.92107	1	37.1613	Low		NB400	6.27413	5.898	MYCN non-amp								ACH-000700	0.0119664	NCIH2882	Lung Cancer
	NB360	5.74461	1	34.2903	Low		NB401	5.76073	6.461	MYCN non-amp								ACH-000861	0.00398694	HOP62	Lung Cancer
	NB368	5.97613	0	92	Low		NB402	5.91457	5.296	MYCN non-amp								ACH-000589	-0.125284	NCIH1437	Lung Cancer
	NB371	5.84201	1	17.4516	Low		NB409	6.06871	5.73	MYCN non-amp								ACH-000092	-0.283795	NCIH2452	Lung Cancer
	NB372	5.9801	0	70.129	Low		NB410	5.49466	4.766	MYCN non-amp								ACH-000706	-0.136996	EKVX	Lung Cancer
	NB375	5.42127	1	11.7419	Low		NB411	5.78217	3.413	MYCN non-amp								ACH-000510	-0.0751409	NCIH1299	Lung Cancer
	NB376	5.51102	1	16.0645	Low		NB412	5.3778	3.462	MYCN non-amp								ACH-000355	-0.369689	NCIH82	Lung Cancer
	NB377	5.00455	1	74.9677	Low		NB416	5.4211	5.507	MYCN non-amp								ACH-000843	-0.18316	HARA	Lung Cancer
	NB379	5.91322	0	66.2581	Low		NB417	6.02011	4.569	MYCN non-amp								ACH-000030	0.00997526	PC14	Lung Cancer
	NB380	5.84817	0	89.3871	Low		NB418	5.77457	3.979	MYCN non-amp								ACH-000390	0.0444765	LUDLU1	Lung Cancer
	NB382	5.68256	0	163.548	Low		NB419	6.35402	5.276	MYCN non-amp								ACH-000343	-0.0374117	NCIH522	Lung Cancer
	NB385	5.70156	1	46.9032	Low		NB420	5.89151	6.137	MYCN non-amp								ACH-000826	0.514885	CAL12T	Lung Cancer
	NB386	5.67101	1	68.7742	Low		NB421	6.79251	5.064	MYCN non-amp								ACH-000975	-0.0197247	HCC2450	Lung Cancer
	NB387	5.62262	0	97.129	Low		NB422	5.49855	4.515	MYCN non-amp								ACH-000869	-0.452198	NCIH1568	Lung Cancer
	NB388	5.94962	1	32.7097	Low		NB423	6.3648	4.449	MYCN non-amp								ACH-000695	0.0886817	CORL47	Lung Cancer
	NB391	5.87168	0	90.9032	Low		NB425	6.11768	6.205	MYCN non-amp								ACH-000587	-0.0686903	NCIH1975	Lung Cancer
	NB392	5.99369	1	24.7097	Low		NB426	6.40074	4.388	MYCN non-amp								ACH-000662	-0.439901	CORL23	Lung Cancer
	NB393	5.41969	1	39.8387	Low		NB427	5.76115	5.853	MYCN non-amp								ACH-000648	-0.440787	NCIH28	Lung Cancer
	NB394	5.98655	0	73.1935	Low		NB429	6.12968	5.285	MYCN non-amp								ACH-000454	-0.0779428	HCC95	Lung Cancer
	NB395	5.21278	0	78.7742	Low		NB433	5.82102	5.576	MYCN non-amp								ACH-000639	0.0419961	NCIH211	Lung Cancer
	NB398	5.49006	0	90.5484	Low		NB434	5.9535	6.317	MYCN non-amp								ACH-000627	0.0490272	LCLC103H	Lung Cancer
	NB399	4.54351	0	31.5484	Low		NB435	5.3385	6.03	MYCN non-amp								ACH-000767	-0.109119	NCIH526	Lung Cancer
	NB401	5.76073	0	44.5806	Low		NB436	6.16606	6.5	MYCN non-amp								ACH-000143	-0.118072	HCC2429	Lung Cancer
	NB402	5.91457	0	40.0645	Low		NB439	5.32001	6.338	MYCN non-amp								ACH-000912	0.067508	NCIH2286	Lung Cancer
	NB410	5.49466	0	8.35484	Low		NB440	5.28615	5.763	MYCN non-amp								ACH-000431	-0.0767506	NCIH1694	Lung Cancer
	NB411	5.78217	0	40.8387	Low		NB441	5.92723	6.266	MYCN non-amp								ACH-000800	-0.14014	NCIH446	Lung Cancer
	NB412	5.3778	0	69.0645	Low		NB442	5.76315	6.49	MYCN non-amp								ACH-000747	-0.0580541	NCIH1703	Lung Cancer
	NB416	5.4211	0	31.1613	Low		NB445	6.00527	6.113	MYCN non-amp								ACH-000929	0.0921743	NCIH2110	Lung Cancer
	NB417	6.02011	0	37.9355	Low		NB446	5.7682	5.937	MYCN non-amp								ACH-000585	0.0792139	EPLC272H	Lung Cancer
	NB418	5.77457	0	33.3871	Low		NB447	5.7341	5.8	MYCN non-amp								ACH-000035	0.0554745	NCIH1650	Lung Cancer
	NB420	5.89151	0	60.0645	Low		NB448	5.76273	4.842	MYCN non-amp								ACH-000563	-0.00881171	EBC1	Lung Cancer
	NB422	5.49855	0	37.871	Low		NB450	5.21731	6.107	MYCN non-amp								ACH-000900	0.054229	NCIH23	Lung Cancer
	NB427	5.76115	0	51.5484	Low		NB451	5.73674	6.213	MYCN non-amp								ACH-000638	-0.248033	NCIH441	Lung Cancer
	NB433	5.82102	0	40.0645	Low		NB452	6.52956	7.48	MYCN non-amp								ACH-000015	0.246433	NCIH1581	Lung Cancer
	NB434	5.9535	0	98.2258	Low		NB453	5.55657	5.536	MYCN non-amp								ACH-000416	0.0477746	NCIH838	Lung Cancer
	NB435	5.3385	0	55	Low		NB454	6.07968	5.675	MYCN non-amp								ACH-000012	-0.15146	HCC827	Lung Cancer
	NB439	5.32001	1	29.9355	Low		NB455	5.6775	6.885	MYCN non-amp								ACH-000840	-0.192333	HCC366	Lung Cancer
	NB440	5.28615	1	25.7419	Low		NB458	5.70174	4.594	MYCN non-amp								ACH-000890	0.0723888	SW1271	Lung Cancer
	NB441	5.92723	0	96.4194	Low		NB462	5.43204	6.3	MYCN non-amp								ACH-000257	-0.318426	CORL279	Lung Cancer
	NB442	5.76315	1	37.871	Low		NB463	5.85362	5.416	MYCN non-amp								ACH-000150	0.0135834	HCC2935	Lung Cancer
	NB445	6.00527	1	7.03226	Low		NB464	5.49566	5.254	MYCN non-amp								ACH-000718	-0.193148	NCIH2291	Lung Cancer
	NB446	5.7682	1	38.2903	Low		NB466	5.88707	6.351	MYCN non-amp								ACH-000787	-0.0313788	LXF289	Lung Cancer
	NB447	5.7341	1	34.129	Low		NB467	6.06709	6.776	MYCN non-amp								ACH-001075	-0.189707	NCIH292	Lung Cancer
	NB448	5.76273	0	19.3548	Low		NB468	6.37262	4.723	MYCN non-amp								ACH-000665	-0.0806315	SKMES1	Lung Cancer
	NB450	5.21731	0	157.742	Low		NB470	6.09401	5.136	MYCN non-amp								ACH-000841	-0.263818	NCIH2087	Lung Cancer
	NB451	5.73674	0	132.581	Low		NB471	6.44401	5.924	MYCN non-amp								ACH-000921	0.0394915	NCIH1339	Lung Cancer
	NB453	5.55657	0	41.6129	Low		NB472	6.69614	6.976	MYCN non-amp								ACH-000378	-0.328497	NCIH647	Lung Cancer
	NB455	5.6775	0	71.6774	Low		NB473	6.43762	5.36	MYCN non-amp								ACH-000837	-0.0323104	NCIH322	Lung Cancer
	NB458	5.70174	1	45.0645	Low		NB474	5.91502	6.012	MYCN non-amp								ACH-000290	-0.0121699	NCIH209	Lung Cancer
	NB462	5.43204	0	21.0323	Low		NB476	5.72573	5.078	MYCN non-amp								ACH-000980	0.0881389	NCIH1155	Lung Cancer
	NB463	5.85362	0	20.2903	Low		NB477	6.32774	5.292	MYCN non-amp								ACH-000521	-0.0125545	NCIH2030	Lung Cancer
	NB464	5.49566	1	5.3871	Low		NB478	5.71505	5.375	MYCN non-amp								ACH-000901	-0.000709812	HCC1359	Lung Cancer
	NB466	5.88707	0	21	Low		NB479	5.403	4.676	MYCN non-amp								ACH-000924	0.0078949	NCIH2172	Lung Cancer
	NB474	5.91502	0	61.3871	Low		NB480	5.82509	5.529	MYCN non-amp								ACH-000866	-0.0260802	NCIH1048	Lung Cancer
	NB476	5.72573	0	34.1613	Low		NB482	5.98374	5.057	MYCN non-amp								ACH-000264	-0.0320546	CALU6	Lung Cancer
	NB478	5.71505	0	115.065	Low		NB483	6.8765	4.803	MYCN non-amp								ACH-000790	-0.113116	SHP77	Lung Cancer
	NB479	5.403	0	49.3871	Low		NB488	6.30525	5.891	MYCN non-amp								ACH-000292	-0.247318	NCIH841	Lung Cancer
	NB480	5.82509	0	7.3871	Low		NB491	5.78214	4.501	MYCN non-amp								ACH-000867	-0.0608085	CHAGOK1	Lung Cancer
	NB482	5.98374	0	4.90323	Low		NB493	6.36608	5.84	MYCN non-amp								ACH-000781	0.0781368	NCIH2023	Lung Cancer
	NB491	5.78214	0	31.8387	Low		NB494	5.99811	5.317	MYCN non-amp								ACH-000888	0.236853	NCIH1793	Lung Cancer
	NB494	5.99811	0	155.742	Low		NB495	6.34668	6.013	MYCN non-amp								ACH-000791	-0.000322224	RERFLCAD1	Lung Cancer
	NB496	5.89609	0	186.452	Low		NB496	5.89609	5.776	MYCN non-amp								ACH-000785	-0.0218478	NCIH2126	Lung Cancer
	NB497	5.90613	0	157.516	Low		NB497	5.90613	6.049	MYCN non-amp								ACH-000395	0.110485	NCIH520	Lung Cancer
	NB498	6.0161	0	89.4194	Low		NB498	6.0161	5.316	MYCN non-amp								ACH-000434	-0.166704	NCIH1915	Lung Cancer
																		ACH-000021	0.0594001	NCIH1693	Lung Cancer
																		ACH-000775	-0.260488	NCIH727	Lung Cancer
	statistics						statistics											ACH-000414	0.0937002	NCIH1944	Lung Cancer
	Hazard Ratio’s (HR) and two-sided log-rank p-values are presented from a univariate CoxPH model				p=0.00912		Two-sided Pearson’s correlation test was used to derive p values				p<0.0001							ACH-000319	0.120898	MPP89	Lung Cancer
																		ACH-000766	-0.00577518	NCIH1648	Lung Cancer
																		ACH-000514	0.119966	NCIH1092	Lung Cancer
																		ACH-000916	-0.379411	NCIH1573	Lung Cancer
																		ACH-000261	-0.016887	RERFLCAI	Lung Cancer
																		ACH-001450	0.318927	BLUE1	Lymphoma
																		ACH-001677	-0.12054	U2904	Lymphoma
																		ACH-001134	-0.00219941	MYLA	Lymphoma
																		ACH-000206	-0.230604	C8166	Lymphoma
																		ACH-001197	-0.0464838	SMZ1	Lymphoma
																		ACH-000583	0.143141	MC116	Lymphoma
																		ACH-000365	-0.0348692	SUDHL4	Lymphoma
																		ACH-000334	-0.101738	DB	Lymphoma
																		ACH-000773	-0.272186	KIJK	Lymphoma
																		ACH-000914	0.0106337	HT	Lymphoma
																		ACH-000402	-0.28491	BL70	Lymphoma
																		ACH-000053	-0.0100815	KARPAS299	Lymphoma
																		ACH-000315	-0.0331138	KARPAS422	Lymphoma
																		ACH-000654	-0.0810193	RAJI	Lymphoma
																		ACH-000226	0.0103949	SUPM2	Lymphoma
																		ACH-000233	-0.00831354	DEL	Lymphoma
																		ACH-000697	-0.211132	A3KAW	Lymphoma
																		ACH-000702	-0.278315	L1236	Lymphoma
																		ACH-000714	-0.0181721	KMS11	Myeloma
																		ACH-000854	-0.230706	OCIMY5	Myeloma
																		ACH-000576	-0.0623361	KMS27	Myeloma
																		ACH-000658	-0.0811206	KMS18	Myeloma
																		ACH-000653	-0.0435827	JJN3	Myeloma
																		ACH-000763	-0.282349	MM1S	Myeloma
																		ACH-000829	0.0283608	HUNS1	Myeloma
																		ACH-000512	-0.304702	INA6	Myeloma
																		ACH-000889	0.113419	KMM1	Myeloma
																		ACH-000588	0.043926	KMS26	Myeloma
																		ACH-000838	-0.0660259	AMO1	Myeloma
																		ACH-000204	-0.0872516	LP1	Myeloma
																		ACH-000436	-0.400639	OCIMY7	Myeloma
																		ACH-000541	-0.094776	KMS34	Myeloma
																		ACH-000817	0.0635613	RPMI8226	Myeloma
																		ACH-000821	-0.382355	EJM	Myeloma
																		ACH-000183	-0.00330772	L363	Myeloma
																		ACH-000363	-0.164878	SKMM2	Myeloma
																		ACH-000024	-0.300439	OPM2	Myeloma
																		ACH-000426	-0.115622	KMS20	Myeloma
																		ACH-001300	-0.100788	CHLA15	Neuroblastoma
																		ACH-001344	-0.118911	GIMEN	Neuroblastoma
																		ACH-001301	-0.119911	COGN278	Neuroblastoma
																		ACH-001302	-0.154819	COGN305	Neuroblastoma
																		ACH-001303	-0.282498	NB1643	Neuroblastoma
																		ACH-001548	-0.457542	LS	Neuroblastoma
																		ACH-001354	-0.577051	LAN2	Neuroblastoma
																		ACH-000120	-0.180692	CHP212	Neuroblastoma
																		ACH-000804	-0.148014	NB1	Neuroblastoma
																		ACH-000259	-0.206506	KELLY	Neuroblastoma
																		ACH-000310	-0.40833	IMR32	Neuroblastoma
																		ACH-000227	-0.125107	KPNYN	Neuroblastoma
																		ACH-000078	-0.162816	MHHNB11	Neuroblastoma
																		ACH-001366	-0.229097	NGP	Neuroblastoma
																		ACH-000099	-0.127237	SIMA	Neuroblastoma
																		ACH-000366	-0.0160638	SKNDZ	Neuroblastoma
																		ACH-000260	-0.0391767	SKNAS	Neuroblastoma
																		ACH-000312	-0.204841	SKNBE2	Neuroblastoma
																		ACH-000341	-0.144835	SKNFI	Neuroblastoma
																		ACH-000608	-0.0242213	COV644	Ovarian Cancer
																		ACH-001628	0.0442855	PEA1	Ovarian Cancer
																		ACH-001278	0.0226853	BIN67	Ovarian Cancer
																		ACH-001279	0.0273722	SCCOHT1	Ovarian Cancer
																		ACH-000688	-0.188442	OV7	Ovarian Cancer
																		ACH-001374	-0.0496769	PA1	Ovarian Cancer
																		ACH-000796	-0.0458737	MCAS	Ovarian Cancer
																		ACH-000542	-0.124377	HEYA8	Ovarian Cancer
																		ACH-001048	-0.0348875	COV504	Ovarian Cancer
																		ACH-000646	-0.13146	OVMANA	Ovarian Cancer
																		ACH-000906	-0.199207	ES2	Ovarian Cancer
																		ACH-001369	-0.302302	OCIC5X	Ovarian Cancer
																		ACH-000713	0.327802	CAOV3	Ovarian Cancer
																		ACH-000663	0.287218	OVTOKO	Ovarian Cancer
																		ACH-001340	-0.161266	COV413A	Ovarian Cancer
																		ACH-000657	-0.0213213	A2780	Ovarian Cancer
																		ACH-000123	-0.250363	COV434	Ovarian Cancer
																		ACH-000324	-0.130338	JHOC5	Ovarian Cancer
																		ACH-000696	-0.0340029	OVCAR8	Ovarian Cancer
																		ACH-000701	0.0555973	RMUGS	Ovarian Cancer
																		ACH-001403	0.127306	TO14	Ovarian Cancer
																		ACH-000520	0.108163	59M	Ovarian Cancer
																		ACH-000936	-0.0989631	EFO27	Ovarian Cancer
																		ACH-000524	-0.145193	KURAMOCHI	Ovarian Cancer
																		ACH-000048	0.040735	TOV112D	Ovarian Cancer
																		ACH-000811	-0.0124085	SKOV3	Ovarian Cancer
																		ACH-000278	0.0129278	COV362	Ovarian Cancer
																		ACH-000947	-0.174226	OVK18	Ovarian Cancer
																		ACH-000885	0.208593	TOV21G	Ovarian Cancer
																		ACH-000132	-0.224077	JHOS2	Ovarian Cancer
																		ACH-000280	0.0709471	SNU840	Ovarian Cancer
																		ACH-000527	-0.0212798	OVISE	Ovarian Cancer
																		ACH-000291	0.0683535	OV90	Ovarian Cancer
																		ACH-000584	0.0853258	JHOS4	Ovarian Cancer
																		ACH-000460	-0.114077	SNU8	Ovarian Cancer
																		ACH-000237	-0.204119	JHOM1	Ovarian Cancer
																		ACH-000256	-0.116944	COV318	Ovarian Cancer
																		ACH-000116	-0.0608022	OAW28	Ovarian Cancer
																		ACH-000308	-0.0747629	EFO21	Ovarian Cancer
																		ACH-000013	-0.0326459	ONCODG1	Ovarian Cancer
																		ACH-000652	-0.0625548	SUIT2	Pancreatic Cancer
																		ACH-000502	-0.0991758	TCCPAN2	Pancreatic Cancer
																		ACH-001380	0.00434002	PACADD165	Pancreatic Cancer
																		ACH-001353	-0.208181	JOPACA1	Pancreatic Cancer
																		ACH-001375	-0.171267	PACADD119	Pancreatic Cancer
																		ACH-001377	-0.211901	PACADD137	Pancreatic Cancer
																		ACH-001382	0.529111	PACADD188	Pancreatic Cancer
																		ACH-000332	-0.0668767	YAPC	Pancreatic Cancer
																		ACH-001379	-0.186102	PACADD161	Pancreatic Cancer
																		ACH-000601	-0.0106245	MIAPACA2	Pancreatic Cancer
																		ACH-000307	-0.026246	PK1	Pancreatic Cancer
																		ACH-000222	-0.132812	ASPC1	Pancreatic Cancer
																		ACH-001999	-0.0407282	9505BIK	Pancreatic Cancer
																		ACH-000320	0.015682	PSN1	Pancreatic Cancer
																		ACH-000108	-0.0382169	KP3	Pancreatic Cancer
																		ACH-000178	0.0591637	HS766T	Pancreatic Cancer
																		ACH-000281	0.0253218	KP2	Pancreatic Cancer
																		ACH-000060	0.0906284	PANC1005	Pancreatic Cancer
																		ACH-000164	0.0208786	PANC1	Pancreatic Cancer
																		ACH-000235	-0.120248	PANC0403	Pancreatic Cancer
																		ACH-000243	-0.145819	DANG	Pancreatic Cancer
																		ACH-000138	0.0432193	CFPAC1	Pancreatic Cancer
																		ACH-000022	-0.165061	PATU8988S	Pancreatic Cancer
																		ACH-000118	-0.0941475	HUPT3	Pancreatic Cancer
																		ACH-000265	-0.283041	KP4	Pancreatic Cancer
																		ACH-000517	-0.11784	SNU410	Pancreatic Cancer
																		ACH-000468	0.0468246	PK45H	Pancreatic Cancer
																		ACH-000266	-0.0654741	SNU213	Pancreatic Cancer
																		ACH-000085	0.128029	T3M4	Pancreatic Cancer
																		ACH-000685	-0.0708116	L33	Pancreatic Cancer
																		ACH-000042	0.0123314	PANC0203	Pancreatic Cancer
																		ACH-001028	-0.00603982	CHLA06ATRT	Rhabdoid
																		ACH-001031	-0.0635625	CHLA266	Rhabdoid
																		ACH-001289	0.030122	COGAR359	Rhabdoid
																		ACH-001212	0.364345	TTC642	Rhabdoid
																		ACH-001532	-0.0176431	JMURTK2	Rhabdoid
																		ACH-000096	0.0596212	G401	Rhabdoid
																		ACH-001196	-0.0386405	SMSCTR	Sarcoma
																		ACH-001184	-0.12249	SCMCRM2	Sarcoma
																		ACH-001050	0.0410307	CW9019	Sarcoma
																		ACH-001790	0.160641	RH18DM	Sarcoma
																		ACH-001433	-0.002962	CCLFPEDS0008T	Sarcoma
																		ACH-001322	0.0134957	CME1	Sarcoma
																		ACH-001275	-0.314497	SYO1	Sarcoma
																		ACH-001277	-0.029866	YAMATO	Sarcoma
																		ACH-001750	-0.222696	TTC442	Sarcoma
																		ACH-001280	-0.268625	SCS214	Sarcoma
																		ACH-001096	-0.0354967	JR	Sarcoma
																		ACH-001274	-0.074386	SW982	Sarcoma
																		ACH-001765	-0.0054815	RH4	Sarcoma
																		ACH-001745	-0.123982	RHJT	Sarcoma
																		ACH-000833	0.140246	RH30	Sarcoma
																		ACH-001740	-0.128642	RH28	Sarcoma
																		ACH-001164	-0.159861	CCLFPEDS0003T	Sarcoma
																		ACH-000505	-0.003444	RKN	Sarcoma
																		ACH-000054	-0.120292	HT1080	Sarcoma
																		ACH-000037	-0.0495468	S117	Sarcoma
																		ACH-000835	-0.0830833	GCT	Sarcoma
																		ACH-000169	0.146632	RD	Sarcoma
																		ACH-001239	-0.0647673	WM2664	Skin Cancer
																		ACH-001563	-0.0464053	MM127	Skin Cancer
																		ACH-000899	-0.12877	WM88	Skin Cancer
																		ACH-001328	-0.0967988	A431	Skin Cancer
																		ACH-001645	-0.0850651	SEKI	Skin Cancer
																		ACH-001568	-0.0110774	MM386	Skin Cancer
																		ACH-002001	0.0130803	A375SKINCJ1	Skin Cancer
																		ACH-002005	0.100504	SKMEL19	Skin Cancer
																		ACH-002003	-0.22391	A375SKINCJ3	Skin Cancer
																		ACH-001521	-0.0595652	HKA1	Skin Cancer
																		ACH-001567	0.000677239	MM383	Skin Cancer
																		ACH-000765	-0.165564	WM983B	Skin Cancer
																		ACH-002004	-0.0477136	UACC62SKINCJ1	Skin Cancer
																		ACH-001524	0.206738	HSC5	Skin Cancer
																		ACH-000915	-0.0192819	IPC298	Skin Cancer
																		ACH-001566	-0.180958	MM370	Skin Cancer
																		ACH-001523	0.127533	HSC1	Skin Cancer
																		ACH-000827	0.00826304	WM793	Skin Cancer
																		ACH-002002	-0.0397501	A375SKINCJ2	Skin Cancer
																		ACH-000450	0.187918	MELHO	Skin Cancer
																		ACH-000881	0.0719493	MELJUSO	Skin Cancer
																		ACH-001570	-0.0890132	MM426	Skin Cancer
																		ACH-001551	-0.128452	MCC142	Skin Cancer
																		ACH-000968	-0.185644	COLO792	Skin Cancer
																		ACH-000810	0.267171	SKMEL30	Skin Cancer
																		ACH-001552	-0.102037	MCC26	Skin Cancer
																		ACH-000801	0.0491759	HS936T	Skin Cancer
																		ACH-000580	-0.0223423	C32	Skin Cancer
																		ACH-000614	-0.0451673	RVH421	Skin Cancer
																		ACH-000579	-0.0274262	UACC257	Skin Cancer
																		ACH-000788	-0.162365	A2058	Skin Cancer
																		ACH-000404	-0.197709	K029AX	Skin Cancer
																		ACH-000425	0.00859363	UACC62	Skin Cancer
																		ACH-000304	-0.236415	WM115	Skin Cancer
																		ACH-000477	0.0716726	MALME3M	Skin Cancer
																		ACH-000322	-0.158852	HT144	Skin Cancer
																		ACH-000219	-0.00746696	A375	Skin Cancer
																		ACH-000661	0.219878	WM1799	Skin Cancer
																		ACH-000882	-0.110737	IGR1	Skin Cancer
																		ACH-000814	-0.105222	HS939T	Skin Cancer
																		ACH-000274	-0.092253	HS852T	Skin Cancer
																		ACH-000550	-0.00644765	IGR39	Skin Cancer
																		ACH-000884	-0.429582	MDAMB435S	Skin Cancer
																		ACH-000805	0.0251071	COLO679	Skin Cancer
																		ACH-000401	-0.0546815	COLO800	Skin Cancer
																		ACH-000822	-0.154712	SKMEL24	Skin Cancer
																		ACH-000458	-0.0711257	CJM	Skin Cancer
																		ACH-000632	0.0489707	HS944T	Skin Cancer
																		ACH-000348	-0.0988089	RPMI7951	Skin Cancer
																		ACH-000014	0.0705189	HS294T	Skin Cancer
																		ACH-001190	-0.0569997	SKMEL2	Skin Cancer
																		ACH-000799	0.00798347	HS695T	Skin Cancer
																		ACH-001356	-0.0899049	MB1	Thyroid Cancer
																		ACH-001306	-0.183533	8305C	Thyroid Cancer
																		ACH-000174	-0.0472803	CAL62	Thyroid Cancer
																		ACH-000163	-0.14241	SW579	Thyroid Cancer
																		ACH-000903	-0.0613736	FTC133	Thyroid Cancer
																		statistics
																		p-value is from a two-sample t-test		p=1.479e-05

## Sheet: Figure 7 
Figure 7a							Figure 7b																	Figure 7c																	Figure 7d								Figure 7e
	western blot							Relative cell viability																	Relative cell proliferation																	colony formation assay
																		Kelly			SK-N-BE(2)C								Kelly						Kelly			SK-N-BE(2)C
												Kelly													siControl			siUSP3 #1			siUSP3 #2
								siControl			siUSP3 #1			siUSP3 #2				Table Analyzed	Kelly siUSP3 96		Table Analyzed	BE2C siUSP3 96			100	100	100	48.5378	35.2552	63.8704	40.3703	31.3103	62.5357		Table Analyzed	Kelly siUSP3 96		Table Analyzed	BE2C siUSP3 96
								100	100	100	75.2565	70.4819	63.7337	69.1148	52.201	56.4978
																		Column B	siUSP3 #1		Column B	siUSP3 #1							SK-N-BE(2)C						Column B	siUSP3 #1		Column B	siUSP3 #1
												SK-N-BE(2)C						vs.	vs.		vs.	vs.			siControl			siUSP3 #1			siUSP3 #2				vs.	vs.		vs.	vs.
								siControl			siUSP3 #1			siUSP3 #2				Column A	siControl		Column A	siControl			100	100	100	60.8483	54.5849	60.1377	53.0542	42.596	40.0153		Column A	siControl		Column A	siControl
								100	100	100	82.5154	79.015	74.0232	79.7057	51.9427	64.1073
																		Unpaired t test			Unpaired t test														Unpaired t test			Unpaired t test
																		P value	0.0008		P value	0.001													P value	0.0036		P value	<0.0001
																		P value summary	***		P value summary	***													P value summary	**		P value summary	****
																		Significantly different (P < 0.05)?	Yes		Significantly different (P < 0.05)?	Yes													Significantly different (P < 0.05)?	Yes		Significantly different (P < 0.05)?	Yes
																		One- or two-tailed P value?	Two-tailed		One- or two-tailed P value?	Two-tailed													One- or two-tailed P value?	Two-tailed		One- or two-tailed P value?	Two-tailed
																		t, df	t=9.028 df=4		t, df	t=8.718 df=4													t, df	t=6.142 df=4		t, df	t=20.95 df=4
																		How big is the difference?			How big is the difference?														How big is the difference?			How big is the difference?
																		Mean ± SEM of column A	100 ± 0, n=3		Mean ± SEM of column A	100 ± 0, n=3													Mean ± SEM of column A	100 ± 0, n=3		Mean ± SEM of column A	100 ± 0, n=3
																		Mean ± SEM of column B	69.82 ± 3.343, n=3		Mean ± SEM of column B	78.52 ± 2.464, n=3													Mean ± SEM of column B	49.22 ± 8.268, n=3		Mean ± SEM of column B	58.52 ± 1.98, n=3			black squares indicate the image used in main figrue
																		Difference between means	-30.18 ± 3.343		Difference between means	-21.48 ± 2.464													Difference between means	-50.78 ± 8.268		Difference between means	-41.48 ± 1.98
																		95% confidence interval	-39.46 to -20.9		95% confidence interval	-28.32 to -14.64													95% confidence interval	-73.73 to -27.82		95% confidence interval	-46.97 to -35.98
																		R squared (eta squared)	0.9532		R squared (eta squared)	0.95													R squared (eta squared)	0.9041		R squared (eta squared)	0.991
																		F test to compare variances			F test to compare variances														F test to compare variances			F test to compare variances
																		F, DFn, Dfd	Infinity, 2, 2		F, DFn, Dfd	Infinity, 2, 2													F, DFn, Dfd	Infinity, 2, 2		F, DFn, Dfd	Infinity, 2, 2
																		P value	<0.0001		P value	<0.0001													P value	<0.0001		P value	<0.0001
																		P value summary	****		P value summary	****													P value summary	****		P value summary	****
																		Significantly different (P < 0.05)?	Yes		Significantly different (P < 0.05)?	Yes													Significantly different (P < 0.05)?	Yes		Significantly different (P < 0.05)?	Yes
																		Table Analyzed	Kelly siUSP3 96		Table Analyzed	BE2C siUSP3 96													Table Analyzed	Kelly siUSP3 96		Table Analyzed	BE2C siUSP3 96
																		Column C	siUSP3 #2		Column C	siUSP3 #2													Column C	siUSP3 #2		Column C	siUSP3 #2
																		vs.	vs.		vs.	vs.													vs.	vs.		vs.	vs.
																		Column A	siControl		Column A	siControl													Column A	siControl		Column A	siControl
																		Unpaired t test			Unpaired t test														Unpaired t test			Unpaired t test
																		P value	0.0013		P value	0.0124													P value	0.004		P value	0.0002
																		P value summary	**		P value summary	*													P value summary	**		P value summary	***
																		Significantly different (P < 0.05)?	Yes		Significantly different (P < 0.05)?	Yes													Significantly different (P < 0.05)?	Yes		Significantly different (P < 0.05)?	Yes
																		One- or two-tailed P value?	Two-tailed		One- or two-tailed P value?	Two-tailed													One- or two-tailed P value?	Two-tailed		One- or two-tailed P value?	Two-tailed
																		t, df	t=8.024 df=4		t, df	t=4.325 df=4													t, df	t=5.958 df=4		t, df	t=13.74 df=4
																		How big is the difference?			How big is the difference?														How big is the difference?			How big is the difference?
																		Mean ± SEM of column A	100 ± 0, n=3		Mean ± SEM of column A	100 ± 0, n=3													Mean ± SEM of column A	100 ± 0, n=3		Mean ± SEM of column A	100 ± 0, n=3
																		Mean ± SEM of column C	59.27 ± 5.076, n=3		Mean ± SEM of column C	65.25 ± 8.035, n=3													Mean ± SEM of column C	44.74 ± 9.275, n=3		Mean ± SEM of column C	45.22 ± 3.986, n=3
																		Difference between means	-40.73 ± 5.076		Difference between means	-34.75 ± 8.035													Difference between means	-55.26 ± 9.275		Difference between means	-54.78 ± 3.986
																		95% confidence interval	-54.82 to -26.64		95% confidence interval	-57.06 to -12.44													95% confidence interval	-81.01 to -29.51		95% confidence interval	-65.85 to -43.71
																		R squared (eta squared)	0.9415		R squared (eta squared)	0.8238													R squared (eta squared)	0.8987		R squared (eta squared)	0.9793
																		F test to compare variances			F test to compare variances														F test to compare variances			F test to compare variances
																		F, DFn, Dfd	Infinity, 2, 2		F, DFn, Dfd	Infinity, 2, 2													F, DFn, Dfd	Infinity, 2, 2		F, DFn, Dfd	Infinity, 2, 2
																		P value	<0.0001		P value	<0.0001													P value	<0.0001		P value	<0.0001
																		P value summary	****		P value summary	****													P value summary	****		P value summary	****
																		Significantly different (P < 0.05)?	Yes		Significantly different (P < 0.05)?	Yes													Significantly different (P < 0.05)?	Yes		Significantly different (P < 0.05)?	Yes
[truncated: 3 more columns]

## Sheet: Figure 8
Figure 8a														Figure 8b																					Figure 8c
	western blot														relative cell viability																					colony forming assay									colony forming assay quantification
																												statistics
															Kelly													Kelly				SK-N-BE(2)C													Kelly
															vehicle			DOX			vehicle			DOX				Table Analyzed	Kelly pTRIPZ shSCR and shALYREF 72			Table Analyzed	BE2C pTRIPZ shSCR and shALYREF 72												vehicle			DOX
															shControl			shControl			shALYREF			shALYREF																					shControl			shControl
															100	100	100	102.468	96.6112	102.914	100	100	100	47.5123	44.1358	64.3877		Column D	shALYREF			Column D	shALYREF												100	100	100	111.172	90.9091
																												vs.	vs.			vs.	vs.
																												Column C	shALYREF			Column C	shALYREF
															SK-N-BE(2)C																														SK-N-BE(2)C
															vehicle			DOX			vehicle			DOX				Unpaired t test				Unpaired t test													vehicle			DOX
															shControl			shControl			shALYREF			shALYREF				P value	0.0016			P value	0.0077												shControl			shControl
															100	100	100	101.996	100.75	97.9466	100	100	100	36.0581	56.6521	68.0454		P value summary	**			P value summary	**												100	100	100	97.6499	107.686
																												Significantly different (P < 0.05)?	Yes			Significantly different (P < 0.05)?	Yes
																												One- or two-tailed P value?	Two-tailed			One- or two-tailed P value?	Two-tailed
																												t, df	t=7.661, df=4			t, df	t=4.959, df=4
																												How big is the difference?				How big is the difference?
																												Mean of column C	100			Mean of column C	100
																												Mean of column D	52.01			Mean of column D	53.59
																												Difference between means (D - C) ± SEM	-47.99 ± 6.264			Difference between means (D - C) ± SEM	-46.41 ± 9.360
																												95% confidence interval	-65.38 to -30.60			95% confidence interval	-72.40 to -20.43
	black squares indicate the image used in main figrue																											R squared (eta squared)	0.9362			R squared (eta squared)	0.8601
																												F test to compare variances				F test to compare variances
																												F, DFn, Dfd	Infinity, 2, 2			F, DFn, Dfd	Infinity, 2, 2				black squares indicate the image used in main figrue
																												P value	<0.0001			P value	<0.0001
																												P value summary	****			P value summary	****
																												Significantly different (P < 0.05)?	Yes			Significantly different (P < 0.05)?	Yes
																												Data analyzed				Data analyzed
																												Sample size, column C	3			Sample size, column C	3
																												Sample size, column D	3			Sample size, column D	3
																												Table Analyzed	Kelly pTRIPZ shSCR and shALYREF 72			Table Analyzed	BE2C pTRIPZ shSCR and shALYREF 72
																												Column B	shControl			Column B	shControl
																												vs.	vs.			vs.	vs.
																												Column A	shControl			Column A	shControl
																												Unpaired t test				Unpaired t test
																												P value	0.7599			P value	0.8565
																												P value summary	ns			P value summary	ns
																												Significantly different (P < 0.05)?	No			Significantly different (P < 0.05)?	No
																												One- or two-tailed P value?	Two-tailed			One- or two-tailed P value?	Two-tailed
																												t, df	t=0.3273, df=4			t, df	t=0.1928, df=4
																												How big is the difference?				How big is the difference?
																												Mean of column A	100			Mean of column A	100
																												Mean of column B	100.7			Mean of column B	100.2
																												Difference between means (B - A) ± SEM	0.6647 ± 2.031			Difference between means (B - A) ± SEM	0.2309 ± 1.197
																												95% confidence interval	-4.974 to 6.303			95% confidence interval	-3.094 to 3.556
																												R squared (eta squared)	0.02608			R squared (eta squared)	0.009209
																												F test to compare variances				F test to compare variances
																												F, DFn, Dfd	Infinity, 2, 2			F, DFn, Dfd	Infinity, 2, 2
																												P value	<0.0001			P value	<0.0001
																												P value summary	****			P value summary	****
																												Significantly different (P < 0.05)?	Yes			Significantly different (P < 0.05)?	Yes
																												Data analyzed				Data analyzed
																												Sample size, column A	3			Sample size, column A	3
																												Sample size, column B	3			Sample size, column B	3
[truncated: 36 more columns]

## Sheet: Supplementary Figure 1
Supplementary Figure 1a									Supplementary Figure 1b					Supplementary Figure 1c									Supplementary Figure 1d							Supplementary Figure 1e						Supplementary Figure 1f						Supplementary Figure 1g						Supplementary Figure 1h
	Gene expression in diploid vs gain samples									MYCN expression in Non-amp vs Amp samples					Survival probabilities by median ALYREF expression in SEQC dataset									ALYREF expression by prognostic factors							Multivariate analysis						Multivariate analysis						ALYREF mRNA expression Pan-Cancer Comparison						ALYREF copy number Pan-Cancer Comparison
	Patient ID	17q21ter status	TBX2_ENSG00000121068 (log2(DeSeq2 normalised counts)	PPM1D_ENSG00000170836 (log2(DeSeq2 normalised counts)	JMJD6_ENSG00000070495 (log2(DeSeq2 normalised counts)	BIRC5_ENSG00000089685 (log2(DeSeq2 normalised counts)	MYCN_ENSG00000134323 (log2(DeSeq2 normalised counts)			Patient ID	MYCN status	MYCN_ENSG00000134323 expression (log2(DeSeq2 normalised counts)			Patient ID	ALYREF expression (log2RPM)	Event free survival (0 = no event, 1= event)	Overal survival (0 = alive, 1 = dead)	Event free survival time (months)	Overall survival time (months)	Sub-group			Patient ID	ALYREF (log2RPM)	MYCN status	Age group	Stage group			Event free survival (EFS)												DepMap ID	Cell line	Disease type	ALYREF expression (log2TPM+1)			DepMap ID
	PAKZRH	Diploid	13.5028	10.8757	11.9238	11.3295	11.3322			PALEVG	Amplified	15.9683			NB255	5.801	1	1	16.7097	19.4194	High			NB112	5.007	Unknown	>18m	1,2,3,4s			Covariates tested	Mean hazard ratio (log10)	Lower 95% confidence interval (log10)	Upper 95% confidence interval (log10)			Event free survival (EFS)						ACH-001959	CCLP1	Bile Duct Cancer	7.33307			ACH-001959
	PALNVP	Diploid	12.3951	10.9144	12.2369	8.38243	11.2827			PALKUC	Amplified	14.163			NB361	6.339	1	0	13.4839	52.5161	High			NB189	4.509	Unknown	<18m	1,2,3,4s			ALYREF	0.405346	0.224533	0.586137			Covariates tested	Mean hazard ratio (log10)	Lower 95% confidence interval (log10)	Upper 95% confidence interval (log10)			ACH-001862	TGBC52TKB	Bile Duct Cancer	6.45434			ACH-001862
	PALXTB	Diploid	13.5129	11.243	13.1631	9.55159	11.9327			PALZZV	Amplified	15.7167			NB003	6.047	1	1	27.0968	38.4194	High			NB255	5.801	Unknown	>18m	4			MYCN	0.155336	0.00817418	0.302331			ALYREF	0.64836	0.49928	0.79758			ACH-001849	ICC9	Bile Duct Cancer	5.35262			ACH-001849
	PANRVJ	Diploid	12.705	10.6697	12.0653	8.58154	10.9737			PAMBMJ	Amplified	12.4285			NB004	5.57	0	0	66	66	High			NB312	4.854	Unknown	<18m	1,2,3,4s			Age	0.281261	0.128722	0.43393			ALYREF+MYCN	0.568202	0.406666	0.730607			ACH-001853	KMCH1	Bile Duct Cancer	5.0321			ACH-001853
	PAPCTS	Diploid	10.3623	11.3126	12.3067	11.6152	17.1966			PAMEZH	Amplified	13.376			NB005	6.031	1	1	6.83871	7.09677	High			NB361	6.339	Unknown	<18m	4			Stage	0.210319	0.0441476	0.376394			ALYREF+Age	0.547775	0.393444	0.701398			ACH-001844	ICC4	Bile Duct Cancer	6.56529			ACH-001844
	PAPEAV	Diploid	14.5388	11.2926	13.5883	13.5801	12.1516			PAMMXF	Amplified	16.8393			NB008	6.864	0	0	113.742	113.742	High			NB003	6.047	MYCN amp	>18m	4									ALYREF+Stage	0.460898	0.288673	0.631754			ACH-001835	ICC106	Bile Duct Cancer	6.02967			ACH-001835
	PAPICY	Diploid	12.7104	11.2335	12.3918	10.0864	12.1965			PAMZGT	Amplified	14.7491			NB009	6.886	0	0	74.3871	74.3871	High			NB004	5.57	MYCN amp	<18m	1,2,3,4s			Overall Survival (OS)						ALYREF+MYCN+Age	0.498311	0.33393	0.662702			ACH-001857	SG231	Bile Duct Cancer	5.62673			ACH-001857
	PAPTDH	Diploid	13.4983	11.557	12.5414	11.1894	11.8716			PAMZMG	Amplified	17.2047			NB010	6.354	1	1	20	34.871	High			NB005	6.031	MYCN amp	<18m	4			Covariates tested	Mean hazard ratio (log10)	Lower 95% confidence interval (log10)	Upper 95% confidence interval (log10)			ALYREF+MYCN+Stage	0.409933	0.229703	0.588505			ACH-001856	RBE	Bile Duct Cancer	6.92766			ACH-001856
	PAPTFZ	Diploid	16.1675	11.6636	11.9741	12.4196	16.3686			PANJLH	Amplified	15.1964			NB080	5.484	1	1	12.9677	13.4194	High			NB008	6.864	MYCN amp	>18m	1,2,3,4s			ALYREF	0.700011	0.370513	1.02946			ALYREF+Age+Stage	0.450249	0.277342	0.622809			ACH-001494	EGI1	Bile Duct Cancer	5.10056			ACH-001494
	PAPUAR	Diploid	14.558	12.5511	13.211	13.0745	11.8854			PANUKV	Amplified	17.2514			NB081	5.925	0	0	91.2258	91.2258	High			NB009	6.886	MYCN amp	<18m	1,2,3,4s			MYCN	0.41946	0.242541	0.596377			ALYREF+MYCN+Age+Stage	0.404834	0.224458	0.586142			ACH-001538	KKU213	Bile Duct Cancer	5.68061			ACH-001538
	PAPUNH	Diploid	14.459	11.5654	12.4929	12.9689	17.7663			PAPBJE	Amplified	16.3209			NB136	5.833	1	1	16.8387	53.3871	High			NB010	6.354	MYCN amp	<18m	1,2,3,4s			Age	0.515344	0.278067	0.752433									ACH-001536	KKU100	Bile Duct Cancer	4.87234			ACH-001536
	PAPVEB	Diploid	11.5017	11.3483	12.2712	13.2854	10.8043			PAPCTS	Amplified	17.0731			NB137	6.141	1	1	8.06452	11.7419	High			NB080	5.484	MYCN amp	>18m	1,2,3,4s			Stage	0.308351	0.0748164	0.542078			Overall Survival (OS)						ACH-001843	ICC3	Bile Duct Cancer	5.8495			ACH-001843
	PAPVRN	Diploid	12.7224	10.1607	12.6731	4.722	9.89661			PAPEFE	Amplified	14.3096			NB138	6.639	0	0	112.516	112.516	High			NB081	5.925	MYCN amp	>18m	1,2,3,4s									Covariates tested	Mean hazard ratio (log10)	Lower 95% confidence interval (log10)	Upper 95% confidence interval (log10)			ACH-001848	ICC8	Bile Duct Cancer	5.53232			ACH-001848
	PAPZYP	Diploid	15.0679	12.2759	12.0539	12.9114	15.1652			PAPKWN	Amplified	12.6205			NB169	6.172	1	1	16.9032	19.0968	High			NB113	5.008	MYCN amp	<18m	1,2,3,4s			statistics	Event-free	Overall				ALYREF	1.16732	0.869676	1.46484			ACH-001845	ICC5	Bile Duct Cancer	6.13504			ACH-001845
	PAPZYZ	Diploid	14.2403	12.2003	12.4724	12.25	14.9727			PAPTFZ	Amplified	16.248			NB175	6.197	0	0	51.4516	51.4516	High			NB136	5.833	MYCN amp	>18m	1,2,3,4s			Two-sided log-rank test						ALYREF+MYCN	0.97174	0.661922	1.28153			ACH-000976	HUCCT1	Bile Duct Cancer	7.01078			ACH-000976
	PARBAJ	Diploid	12.52	11.2841	11.5017	9.89491	10.5401			PAPTLV	Amplified	14.9025			NB194	5.905	1	1	10.6452	13.0323	High			NB137	6.141	MYCN amp	>18m	1,2,3,4s			Stage	p=0.0131	p=9.7e-03				ALYREF+Age	0.977266	0.675127	1.27913			ACH-001858	SSP25	Bile Duct Cancer	6.74551			ACH-001858
	PARDIW	Diploid	11.4248	11.4059	12.7827	12.6695	10.9623			PAPUNH	Amplified	17.6372			NB195	7.256	1	1	11.1935	11.6129	High			NB138	6.639	MYCN amp	>18m	1,2,3,4s			Age	p=3.03e-04	p=2.06e-05				ALYREF+Stage	0.868056	0.548973	1.18698			ACH-001673	TFK1	Bile Duct Cancer	6.20906			ACH-001673
	PARFRE	Diploid	12.8849	11.9989	12.3478	12.5999	11.8761			PAPZYP	Amplified	15.0386			NB196	5.459	0	0	90.2258	90.2258	High			NB169	6.172	MYCN amp	>18m	1,2,3,4s			MYCN	p=0.0386	p=3.36e-06				ALYREF+MYCN+Age	0.837588	0.524487	1.15046			ACH-001838	ICC12	Bile Duct Cancer	5.2211			ACH-001838
	PARJVP	Diploid	13.0329	11.7174	12.4387	11.2557	12.3043			PAPZYZ	Amplified	14.8263			NB197	5.673	1	1	3.16129	3.32258	High			NB175	6.197	MYCN amp	<18m	1,2,3,4s			ALYREF	p=1.12e-05	p=3.13e-05				ALYREF+MYCN+Stage	0.729974	0.403257	1.05667			ACH-001960	CCSW1	Bile Duct Cancer	6.35473			ACH-001960
	PARNNC	Diploid	12.8644	11.3173	11.7682	10.2387	11.5866			PASHFA	Amplified	16.0427			NB198	6.304	1	1	13.4516	16.9677	High			NB194	5.905	MYCN amp	>18m	1,2,3,4s									ALYREF+Age+Stage	0.848189	0.525233	1.17086			ACH-001864	YSCCC	Bile Duct Cancer	6.01926			ACH-001864
	PARZCJ	Diploid	13.6795	11.344	12.4283	10.5878	11.3696			PASJZC	Amplified	11.1048			NB236	6.317	0	0	40.6452	40.6452	High			NB195	7.256	MYCN amp	>18m	1,2,3,4s									ALYREF+MYCN+Age+Stage	0.699838	0.370502	1.02945			ACH-001997	ECC2	Bile Duct Cancer	6.5694			ACH-001997
	PARZIP	Diploid	13.1034	11.2021	12.5348	11.3757	12.1625			PASNZU	Amplified	16.4104			NB254	6.187	0	0	69.3226	69.3226	High			NB196	5.459	MYCN amp	>18m	1,2,3,4s															ACH-001836	ICC108	Bile Duct Cancer	6.60288			ACH-001836
	PASCFC	Diploid	12.6899	11.7316	12.4724	9.8529	12.0818			PASSRN	Amplified	16.0849			NB256	6.316	1	1	15.5484	28.6774	High			NB197	5.673	MYCN amp	<18m	1,2,3,4s									statistics						ACH-001842	ICC2	Bile Duct Cancer	4.94205			ACH-001842
	PASCTR	Diploid	14.5756	11.8992	11.522	12.0048	11.7199			PASVRU	Amplified	15.7895			NB257	6.817	1	1	14.2258	15.4194	High			NB198	6.304	MYCN amp	<18m	1,2,3,4s									Two-sided log-rank test	p values as indicated on main figure					ACH-001863	TKKK	Bile Duct Cancer	6.81275			ACH-001863
	PASEGA	Diploid	14.7683	11.0113	12.8067	13.0424	10.4156			PASWFB	Amplified	16.2863			NB258	5.441	0	0	67.4839	67.4839	High			NB236	6.317	MYCN amp	>18m	1,2,3,4s															ACH-001839	ICC137	Bile Duct Cancer	6.15259			ACH-001839
	PASFGG	Diploid	13.6255	12.1084	12.6315	13.6871	10.6321			PASWYR	Amplified	16.1347			NB259	6.308	1	1	13.9677	22.9355	High			NB254	6.187	MYCN amp	<18m	4															ACH-000808	HUH28	Bile Duct Cancer	6.78123			ACH-000808
	PASFIC	Diploid	12.9481	11.1533	12.4442	8.66853	11.1988			PASXIE	Amplified	16.8101			NB260	6.289	0	0	57.8065	57.8065	High			NB256	6.316	MYCN amp	<18m	4															ACH-001841	ICC15	Bile Duct Cancer	6.17552			ACH-001841
	PASHFA	Diploid	13.8715	12.141	12.334	13.7774	16.1631			PASXRG	Amplified	15.2178			NB261	5.916	0	0	115.161	115.161	High			NB257	6.817	MYCN amp	>18m	4															ACH-000377	SNU478	Bile Duct Cancer	7.52372			ACH-000377
	PASJZC	Diploid	13.7278	11.6661	12.0242	9.08704	11.2275			PASZPI	Amplified	16.738			NB262	6.506	1	1	13.9032	14.6452	High			NB258	5.441	MYCN amp	>18m	4															ACH-000268	SNU245	Bile Duct Cancer	6.81545			ACH-000268
	PASMDM	Diploid	12.596	11.3571	12.146	8.88544	11.9857			PATDWN	Amplified	17.3247			NB263	5.676	1	1	6.90323	11.6129	High			NB259	6.308	MYCN amp	<18m	4															ACH-000461	SNU1196	Bile Duct Cancer	8.18234			ACH-000461
	PASNML	Diploid	13.176	11.4258	12.3767	11.5123	12.1834			PATDXG	Amplified	17.1405			NB264	5.455	1	1	14.2903	25.2903	High			NB260	6.289	MYCN amp	>18m	4															ACH-000182	SNU869	Bile Duct Cancer	7.84248			ACH-000182
	PASNPG	Diploid	12.5689	11.2502	12.072	11.8237	11.6419			PATESI	Amplified	17.0705			NB265	6.315	0	0	73.3871	73.3871	High			NB261	5.916	MYCN amp	>18m	4															ACH-000209	SNU1079	Bile Duct Cancer	6.33789			ACH-000209
	PASPBZ	Diploid	12.9292	11.0506	12.0102	11.2734	10.3305			PATFXV	Amplified	17.3418			NB267	5.988	1	1	38.6129	54.6774	High			NB262	6.506	MYCN amp	>18m	4															ACH-000545	VMCUB1	Bladder Cancer	6.14057			ACH-000545
	PASPER	Diploid	15.0488	11.7287	12.3207	10.4306	10.0777			PAIFXV	Not Amplified	8.59061			NB268	6.254	1	1	11.7097	16.0968	High			NB263	5.676	MYCN amp	>18m	4															ACH-000834	UMUC1	Bladder Cancer	6.57682			ACH-000834
	PASSRN	Diploid	13.3289	10.7275	11.3152	9.58161	16.2125			PAIPGU	Not Amplified	11.4776			NB269	5.813	1	1	30.5161	44.3548	High			NB264	5.455	MYCN amp	>18m	4															ACH-001411	UMUC5	Bladder Cancer	5.68201			ACH-001411
	PASSRS	Diploid	11.1297	11.8645	12.9705	12.2079	10.2384			PAISNS	Not Amplified	11.7145			NB270	5.971	1	1	10.5161	12.6129	High			NB265	6.315	MYCN amp	>18m	4															ACH-000741	UBLC1	Bladder Cancer	6.61442			ACH-000741
	PASSWW	Diploid	13.5992	11.419	11.7942	12.1297	10.4243			PAITCI	Not Amplified	11.0346			NB271	5.776	1	1	9.83871	12.0968	High			NB266	4.758	MYCN amp	>18m	4															ACH-001416	UMUC9	Bladder Cancer	5.64039			ACH-001416
	PASUML	Diploid	13.1313	11.4837	11.928	10.3854	12.2303			PAITEG	Not Amplified	7.36745			NB272	6.613	1	0	15.0968	54.8065	High			NB267	5.988	MYCN amp	>18m	4															ACH-001414	UMUC6	Bladder Cancer	5.22033			ACH-001414
	PASVRU	Diploid	15.231	11.9871	12.1592	13.0637	15.9331			PAIVHE	Not Amplified	11.6957			NB313	6.136	0	0	67.7742	67.7742	High			NB268	6.254	MYCN amp	>18m	4															ACH-001407	UMUC13	Bladder Cancer	6.86047			ACH-001407
	PASXRG	Diploid	15.1122	11.519	12.9726	13.497	15.3408			PAIXIF	Not Amplified	11.1454			NB314	5.61	1	1	11.3226	17.3871	High			NB269	5.813	MYCN amp	>18m	4															ACH-001183	RT11284	Bladder Cancer	6.1532			ACH-001183
	PASZKE	Diploid	14.0718	11.5424	12.5057	8.72709	10.7136			PAKYZS	Not Amplified	10.0669			NB319	6.68	1	1	9.22581	13.2903	High			NB270	5.971	MYCN amp	<18m	4															ACH-001410	UMUC4	Bladder Cancer	6.20379			ACH-001410
	PATAYJ	Diploid	13.8473	11.1967	11.9902	11.2328	11.6525			PAKZRH	Not Amplified	11.1909			NB321	6.254	1	1	5.83871	27.2903	High			NB271	5.776	MYCN amp	>18m	4															ACH-001413	UMUC11	Bladder Cancer	7.28983			ACH-001413
	PATCFL	Diploid	14.0315	11.8701	12.6578	11.8197	9.57351			PALBFW	Not Amplified	10.9245			NB322	6.708	1	1	10.4194	15.7097	High			NB272	6.613	MYCN amp	>18m	4															ACH-001412	UMUC10	Bladder Cancer	7.17013			ACH-001412
	PATDXC	Diploid	14.3555	11.3512	12.4167	12.5445	12.5035			PALCBW	Not Amplified	8.09707			NB326	5.845	1	1	2.90323	2.90323	High			NB313	6.136	MYCN amp	<18m	1,2,3,4s															ACH-001409	UMUC16	Bladder Cancer	6.61324			ACH-001409
	PATFCY	Diploid	13.9292	11.5129	12.5717	11.8761	12.3782			PALETP	Not Amplified	12.2965			NB327	5.704	1	1	18.3871	23.2258	High			NB314	5.61	MYCN amp	<18m	4															ACH-000896	647V	Bladder Cancer	7.21529			ACH-000896
	PATFXV	Diploid	13.6354	11.6207	11.7209	12.8284	17.4746			PALIIN	Not Amplified	12.1002			NB328	6.876	1	1	9.67742	10.6452	High			NB316	5.292	MYCN amp	<18m	1,2,3,4s															ACH-000905	5637	Bladder Cancer	8.56041			ACH-000905
	PATGJU	Diploid	13.3935	10.717	11.9233	8.57138	11.0033			PALNVP	Not Amplified	11.1249			NB331	5.431	1	1	18.5806	33.8387	High			NB319	6.68	MYCN amp	<18m	4															ACH-001415	UMUC7	Bladder Cancer	6.06544			ACH-001415
	PATHKB	Diploid	13.8149	11.1265	12.1272	11.5291	12.9232			PALTEG	Not Amplified	10.9975			NB336	7.082	1	0	27	66.1613	High			NB321	6.254	MYCN amp	>18m	4															ACH-000566	SW1710	Bladder Cancer	5.81044			ACH-000566
	PATYIL	Diploid	11.0543	10.8234	11.8462	11.2395	15.4388			PALUYS	Not Amplified	12.1882			NB338	7.007	0	0	78.4516	78.4516	High			NB322	6.708	MYCN amp	>18m	4															ACH-000384	SW780	Bladder Cancer	6.28947			ACH-000384
	PAUDDK	Diploid	12.6068	11.2816	12.6562	11.1536	10.2883			PALVKK	Not Amplified	10.2507			NB339	6.45	1	1	8.67742	8.67742	High			NB326	5.845	MYCN amp	>18m	4															ACH-000753	JMSU1	Bladder Cancer	8.12629			ACH-000753
	PAISNS	Gain	14.6993	12.6969	13.4124	14.332	11.8325			PALWVJ	Not Amplified	9.72573			NB362	6.736	1	1	18.1613	34.6129	High			NB327	5.704	MYCN amp	>18m	1,2,3,4s															ACH-000547	HT1197	Bladder Cancer	6.45664			ACH-000547
	PAMNLH	Gain	13.9128	11.7796	13.1214	12.917	11.4084			PALXTB	Not Amplified	11.7963			NB373	5.794	1	1	6.03226	6.74194	High			NB328	6.876	MYCN amp	>18m	4															ACH-001408	UMUC14	Bladder Cancer	6.50843			ACH-001408
	PANLET	Gain	14.9994	12.1095	12.6654	12.8657	11.3882			PAMNLH	Not Amplified	11.2386			NB378	7.031	1	1	7.90323	13.3871	High			NB331	5.431	MYCN amp	>18m	4															ACH-000018	T24	Bladder Cancer	7.82864			ACH-000018
	PANNMS	Gain	14.1829	12.4034	13.0411	13.8008	12.6285			PAMVRA	Not Amplified	12.4394			NB381	6.185	1	1	10.129	11.129	High			NB336	7.082	MYCN amp	>18m	4															ACH-000242	RT4	Bladder Cancer	7.31188			ACH-000242
	PAPKXS	Gain	14.8198	12.3109	13.039	12.6175	13.2094			PAMYCE	Not Amplified	11.1078			NB383	5.528	1	1	6.48387	6.67742	High			NB338	7.007	MYCN amp	>18m	4															ACH-000522	UMUC3	Bladder Cancer	6.65664			ACH-000522
	PAPTAN	Gain	13.4205	11.646	12.9896	11.2583	10.4873			PANBJH	Not Amplified	12.7552			NB389	5.726	0	0	131.935	131.935	High			NB339	6.45	MYCN amp	>18m	4															ACH-000396	J82	Bladder Cancer	7.8846			ACH-000396
	PAPTLV	Gain	14.4826	11.3771	12.4507	12.5369	15.0264			PANBMJ	Not Amplified	8.34869			NB403	6.045	1	1	1.77419	6.54839	High			NB362	6.736	MYCN amp	>18m	4															ACH-000973	639V	Bladder Cancer	7.91421			ACH-000973
	PAPUWY	Gain	14.2662	12.0511	12.8839	13.0223	12.1032			PANBSP	Not Amplified	11.8577			NB404	6.451	1	1	13.129	13.7097	High			NB373	5.794	MYCN amp	<18m	4															ACH-000473	RT112	Bladder Cancer	7.28244			ACH-000473
	PAPVFD	Gain	15.2321	12.5275	13.2455	13.0878	12.3254			PANGXK	Not Amplified	8.78163			NB405	6.831	0	0	19.6129	19.6129	High			NB378	7.031	MYCN amp	>18m	4															ACH-000011	253J	Bladder Cancer	6.67412			ACH-000011
	PAPVXS	Gain	13.7778	12.5401	12.6633	12.9608	11.5261			PANKFE	Not Amplified	8.73353			NB406	6.403	1	1	10.8387	12.2581	High			NB381	6.185	MYCN amp	>18m	4															ACH-000839	SCABER	Bladder Cancer	6.00787			ACH-000839
	PARACM	Gain	13.4273	11.5947	12.1923	11.4645	11.6383			PANLET	Not Amplified	11.2821			NB407	6.791	1	1	12.3226	14.9355	High			NB383	5.528	MYCN amp	>18m	4															ACH-000724	HT1376	Bladder Cancer	6.8913			ACH-000724
	PARACS	Gain	14.5815	12.2545	12.9815	11.5524	11.5711			PANNMS	Not Amplified	12.4947			NB414	6.581	1	1	9.25806	21.3871	High			NB389	5.726	MYCN amp	>18m	4															ACH-000593	BC3C	Bladder Cancer	7.16862			ACH-000593
	PARAMT	Gain	13.6423	11.4124	12.9011	12.0478	12.3437			PANRHJ	Not Amplified	11.5058			NB415	7.075	1	0	20.0968	25.3226	High			NB403	6.045	MYCN amp	<18m	4															ACH-000862	KMBC2	Bladder Cancer	7.16812			ACH-000862
	PARBGP	Gain	9.62968	12.0292	12.9681	12.4445	11.8643			PANRRW	Not Amplified	11.419			NB424	6.021	0	0	39.9677	39.9677	High			NB404	6.451	MYCN amp	<18m	4															ACH-000026	253JBV	Bladder Cancer	7.5529			ACH-000026
	PARDCK	Gain	11.2427	11.5253	13.2994	6.4266	9.53204			PANRVJ	Not Amplified	10.8339			NB428	6.052	0	0	33.9677	33.9677	High			NB405	6.831	MYCN amp	>18m	4															ACH-000486	KU1919	Bladder Cancer	6.90509			ACH-000486
	PARFWB	Gain	15.0786	12.6424	13.4086	13.5232	11.4997			PANSBN	Not Amplified	6.18354			NB430	6.215	1	0	18.2581	44.4839	High			NB406	6.403	MYCN amp	>18m	4															ACH-000802	BFTC905	Bladder Cancer	6.93121			ACH-000802
	PARHAM	Gain	13.6895	11.4614	12.997	11.4932	11.4107			PANUIF	Not Amplified	10.1724			NB431	5.735	0	0	9.03226	9.03226	High			NB407	6.791	MYCN amp	>18m	1,2,3,4s															ACH-000720	TCCSUP	Bladder Cancer	6.72055			ACH-000720
	PARKGJ	Gain	13.713	12.9235	13.7726	13.431	10.3219			PANWRR	Not Amplified	11.8226			NB432	6.429	0	0	104.452	104.452	High			NB408	4.698	MYCN amp	>18m	4															ACH-000142	CAL29	Bladder Cancer	7.15866			ACH-000142
	PARYNK	Gain	15.0927	12.9187	13.2139	13.0239	8.95344			PANXJL	Not Amplified	7.71455			NB437	7.041	1	1	0.258065	0.387097	High			NB413	4.886	MYCN amp	>18m	4															ACH-001033	CHLA57	Bone Cancer	7.00113			ACH-001033
	PARZHA	Gain	13.7723	11.364	12.5616	12.5798	12.7219			PANYGR	Not Amplified	11.3859			NB438	6.359	1	1	14.129	14.6452	High			NB414	6.581	MYCN amp	>18m	4															ACH-001431	TC205	Bone Cancer	6.93805			ACH-001431
	PASGAP	Gain	12.8727	10.3775	12.9176	7.31038	9.70992			PANZPV	Not Amplified	10.3462			NB443	6.438	1	1	14.6129	15.3548	High			NB415	7.075	MYCN amp	>18m	4															ACH-001430	TC138	Bone Cancer	6.57743			ACH-001430
	PASGUT	Gain	15.3138	12.5219	12.6196	12.5556	10.7624			PANZRV	Not Amplified	12.2168			NB444	6.832	1	1	10.3871	19.129	High			NB424	6.021	MYCN amp	<18m	4															ACH-001818	C396	Bone Cancer	4.79129			ACH-001818
	PASNEF	Gain	15.0255	12.0204	12.9426	13.4046	11.6701			PANZVU	Not Amplified	11.0744			NB449	6.658	0	0	88.3548	88.3548	High			NB428	6.052	MYCN amp	<18m	4															ACH-001030	CHLA218	Bone Cancer	7.68032			ACH-001030
	PASNZU	Gain	15.5811	12.175	12.6234	12.8667	16.5307			PAPBGH	Not Amplified	5.3385			NB456	6.248	1	1	10.2258	15.9677	High			NB430	6.215	MYCN amp	>18m	4															ACH-000516	CAL78	Bone Cancer	6.63009			ACH-000516
	PASRFS	Gain	15.1124	12.0185	12.5468	11.8127	11.9142			PAPBZI	Not Amplified	11.1187			NB457	7.178	1	1	28.0645	28.0645	High			NB431	5.735	MYCN amp	<18m	4															ACH-001283	TC106	Bone Cancer	7.54357			ACH-001283
	PASTCN	Gain	14.4828	12.8517	13.0583	13.1102	11.4995			PAPEAV	Not Amplified	12.0003			NB459	5.718	0	0	38.5484	38.5484	High			NB432	6.429	MYCN amp	>18m	4															ACH-001034	CHLA9	Bone Cancer	7.04407			ACH-001034
	PASTKC	Gain	14.606	11.6416	12.9105	12.3797	11.1634			PAPHPE	Not Amplified	8.80277			NB460	6.556	1	0	21.1935	44.871	High			NB437	7.041	MYCN amp	>18m	4															ACH-001715	CAL72	Bone Cancer	7.10518			ACH-001715
	PASUCB	Gain	16.3778	13.5916	12.7818	13.0451	9.71821			PAPICY	Not Amplified	12.0693			NB461	6.233	0	0	18.6129	18.6129	High			NB438	6.359	MYCN amp	>18m	4															ACH-001038	COGE352	Bone Cancer	6.48543			ACH-001038
	PASUYG	Gain	15.8835	12.5741	13.572	14.5525	10.0525			PAPKXS	Not Amplified	13.0994			NB465	6.328	0	0	13.0323	13.0323	High			NB443	6.438	MYCN amp	>18m	4															ACH-001001	143B	Bone Cancer	6.66235			ACH-001001
	PASWIJ	Gain	14.4939	11.8477	12.9729	12.3938	12.3737			PAPLSD	Not Amplified	11.2729			NB469	6.246	1	0	20.5161	20.9032	High			NB444	6.832	MYCN amp	>18m	4															ACH-001032	CHLA32	Bone Cancer	5.88704			ACH-001032
	PASWVY	Gain	14.8418	12.4573	13.826	12.662	12.5295			PAPTAN	Not Amplified	10.3578			NB475	7.059	1	1	8.06452	8.45161	High			NB449	6.658	MYCN amp	<18m	4															ACH-001193	SKPNDW	Bone Cancer	7.31225			ACH-001193
	PASWYR	Gain	14.9375	12.0885	12.5342	12.3779	16.271			PAPTDH	Not Amplified	11.7339			NB481	6.925	0	0	12.3548	12.3548	High			NB456	6.248	MYCN amp	<18m	4															ACH-001035	CHLA99	Bone Cancer	6.97865			ACH-001035
	PASXHE	Gain	14.0192	12.2477	12.937	12.8727	12.4949			PAPUAR	Not Amplified	11.7713			NB484	7.161	0	0	6.03226	6.03226	High			NB457	7.178	MYCN amp	>18m	4															ACH-001205	TC32	Bone Cancer	7.55451			ACH-001205
	PASXIE	Gain	15.3632	12.5491	12.7517	13.6898	16.953			PAPUEB	Not Amplified	10.4376			NB485	6.006	0	0	2.96774	2.96774	High			NB459	5.718	MYCN amp	<18m	1,2,3,4s															ACH-001192	SKNEP1	Bone Cancer	7.76029			ACH-001192
	PASYPX	Gain	14.404	13.1452	13.0447	14.3848	11.3074			PAPUWY	Not Amplified	11.981			NB486	5.986	1	0	12.7097	13.3226	High			NB460	6.556	MYCN amp	<18m	1,2,3,4s															ACH-001526	HUO9	Bone Cancer	6.3466			ACH-001526
	PATBMM	Gain	15.1705	11.3458	13.2985	13.761	10.7678			PAPVEB	Not Amplified	10.639			NB487	5.875	0	0	36.0323	36.0323	High			NB461	6.233	MYCN amp	<18m	4															ACH-001814	OS252	Bone Cancer	6.24963			ACH-001814
	PATEPF	Gain	15.1046	12.5005	13.1945	13.5377	11.9648			PAPVFD	Not Amplified	12.2197			NB489	6.532	0	0	28.2903	28.2903	High			NB465	6.328	MYCN amp	<18m	4															ACH-000748	SJSA1	Bone Cancer	7.92101			ACH-000748
	PATESI	Gain	12.5939	12.2064	12.5573	14.4556	17.2148			PAPVRN	Not Amplified	9.76602			NB490	6.464	1	0	35.2903	35.4194	High			NB469	6.246	MYCN amp	>18m	4															ACH-000424	TC71	Bone Cancer	8.37882			ACH-000424
	PATGLU	Gain	15.2466	12.2216	13.4864	13.4896	12.1896			PAPVXS	Not Amplified	11.4083			NB492	5.784	1	1	23.8065	28.7742	High			NB475	7.059	MYCN amp	>18m	4															ACH-000359	MG63	Bone Cancer	7.7048			ACH-000359
	PATHVK	Gain	14.5592	12.1656	13.3297	12.9293	11.1727			PARACM	Not Amplified	11.5052			NB001	6.41	1	1	19.129	43.9355	High			NB481	6.925	MYCN amp	>18m	4															ACH-001022	CBAGPN	Bone Cancer	6.99198			ACH-001022
										PARACS	Not Amplified	11.4542			NB006	5.933	0	0	71.5161	71.5161	High			NB484	7.161	MYCN amp	>18m	1,2,3,4s															ACH-000418	SW1353	Bone Cancer	6.47687			ACH-000418
										PARAMT	Not Amplified	12.2306			NB019	5.721	0	0	80.6129	80.6129	High			NB485	6.006	MYCN amp	>18m	1,2,3,4s															ACH-000499	EW8	Bone Cancer	7.0289			ACH-000499
										PARBAJ	Not Amplified	10.4091			NB053	5.433	0	0	66.2903	66.2903	High			NB486	5.986	MYCN amp	<18m	1,2,3,4s															ACH-000082	G292CLONEA141B1	Bone Cancer	7.73329			ACH-000082
										PARBGP	Not Amplified	11.7495			NB061	5.627	0	0	115.323	115.323	High			NB487	5.875	MYCN amp	<18m	4															ACH-000613	HOS	Bone Cancer	7.72035			ACH-000613
										PARDCK	Not Amplified	9.41595			NB064	5.483	0	0	118.548	118.548	High			NB489	6.532	MYCN amp	>18m	4															ACH-000279	EWS502	Bone Cancer	7.84875			ACH-000279
										PARDIW	Not Amplified	10.8432			NB069	5.482	1	1	15.5806	27.2903	High			NB490	6.464	MYCN amp	>18m	4															ACH-000410	SAOS2	Bone Cancer	8.76182			ACH-000410
										PARFRE	Not Amplified	11.7576			NB073	5.424	0	0	115.032	115.032	High			NB492	5.784	MYCN amp	>18m	4															ACH-001029	CHLA10	Bone Cancer	6.43446			ACH-001029
										PARFWB	Not Amplified	11.383			NB074	6.169	1	0	40.1935	114.677	High			NB001	6.41	MYCN non-amp	>18m	4															ACH-000210	CADOES1	Bone Cancer	7.26303			ACH-000210
										PARGKK	Not Amplified	11.3486			NB075	5.537	0	0	32.0645	32.0645	High			NB002	5.293	MYCN non-amp	>18m	4															ACH-000052	A673	Bone Cancer	7.44758			ACH-000052
										PARHAM	Not Amplified	11.282			NB082	6.238	0	0	117.129	117.129	High			NB006	5.933	MYCN non-amp	<18m	1,2,3,4s															ACH-000391	MHHES1	Bone Cancer	7.22978			ACH-000391
										PARJVP	Not Amplified	12.1779			NB083	6.549	0	0	103.484	103.484	High			NB007	5.227	MYCN non-amp	>18m	4															ACH-000039	SKNMC	Bone Cancer	7.55972			ACH-000039
										PARKGJ	Not Amplified	10.1898			NB085	5.461	0	0	165.581	165.581	High			NB011	5.143	MYCN non-amp	<18m	1,2,3,4s															ACH-000087	SKES1	Bone Cancer	7.85587			ACH-000087
										PARNNC	Not Amplified	11.4494			NB086	5.572	1	0	56.5161	123.129	High			NB012	5.08	MYCN non-amp	<18m	1,2,3,4s															ACH-000041	RDES	Bone Cancer	7.4582			ACH-000041
										PARSBI	Not Amplified	10.0655			NB087	5.931	1	0	60.9677	93.0323	High			NB013	4.524	MYCN non-amp	>18m	4															ACH-000364	U2OS	Bone Cancer	7.75762			ACH-000364
										PARVLK	Not Amplified	9.92309			NB088	5.535	0	0	171.548	171.548	High			NB014	4.967	MYCN non-amp	<18m	1,2,3,4s															ACH-001622	ONDA7	Brain Cancer	5.77821			ACH-001622
										PARYNK	Not Amplified	8.83734			NB089	5.452	0	0	115.355	115.355	High			NB015	4.565	MYCN non-amp	>18m	4															ACH-001054	D458	Brain Cancer	6.26003			ACH-001054
										PARZCJ	Not Amplified	11.2297			NB091	5.622	1	0	47.7419	122.71	High			NB016	4.362	MYCN non-amp	<18m	1,2,3,4s															ACH-000437	SW1088	Brain Cancer	6.90641			ACH-000437
										PARZHA	Not Amplified	12.5893			NB092	5.511	1	1	16.0323	46.6129	High			NB017	4.998	MYCN non-amp	>18m	1,2,3,4s															ACH-001232	UW228	Brain Cancer	6.28003			ACH-001232
										PARZIP	Not Amplified	12.0345			NB094	5.832	1	1	15.6774	41.7097	High			NB018	4.947	MYCN non-amp	<18m	1,2,3,4s															ACH-000469	YH13	Brain Cancer	6.70252			ACH-000469
										PASCFC	Not Amplified	11.9814			NB096	5.657	0	0	128.29	128.29	High			NB019	5.721	MYCN non-amp	<18m	1,2,3,4s															ACH-001067	F5	Brain Cancer	6.8089			ACH-001067
										PASCTR	Not Amplified	11.5963			NB119	5.567	1	1	21.7419	58.7097	High			NB020	5.268	MYCN non-amp	<18m	1,2,3,4s															ACH-001624	ONDA9	Brain Cancer	6.24222			ACH-001624
										PASEGA	Not Amplified	10.3161			NB122	6.062	1	1	24.4839	57.1935	High			NB021	4.616	MYCN non-amp	>18m	1,2,3,4s															ACH-001670	TASK1	Brain Cancer	5.66164			ACH-001670
										PASFGG	Not Amplified	10.5165			NB124	6.059	1	0	1.74194	95.6452	High			NB022	4.914	MYCN non-amp	<18m	1,2,3,4s															ACH-001711	PFSK1	Brain Cancer	6.99345			ACH-001711
										PASFIC	Not Amplified	11.0601			NB141	5.478	0	0	118.065	118.065	High			NB023	4.632	MYCN non-amp	<18m	1,2,3,4s															ACH-001329	ANGMCSS	Brain Cancer	6.30469			ACH-001329
										PASGAP	Not Amplified	9.56462			NB144	6.183	0	0	80.129	80.129	High			NB024	5.08	MYCN non-amp	<18m	1,2,3,4s															ACH-001608	NP2	Brain Cancer	5.43095			ACH-001608
										PASGUT	Not Amplified	10.6419			NB149	5.995	1	1	1.80645	16.8387	High			NB025	4.622	MYCN non-amp	<18m	1,2,3,4s															ACH-000244	DKMG	Brain Cancer	5.92267			ACH-000244
										PASMDM	Not Amplified	11.8624			NB156	5.53	0	0	89.4839	89.4839	High			NB026	5.098	MYCN non-amp	<18m	1,2,3,4s															ACH-000283	A1207	Brain Cancer	7.69759			ACH-000283
										PASMJG	Not Amplified	7.42046			NB166	5.547	0	0	68.1935	68.1935	High			NB027	5.06	MYCN non-amp	<18m	1,2,3,4s															ACH-000863	DBTRG05MG	Brain Cancer	6.51995			ACH-000863
										PASMNT	Not Amplified	11.6257			NB173	5.643	1	0	4.32258	109.194	High			NB028	5.04	MYCN non-amp	<18m	1,2,3,4s															ACH-000760	LNZ308	Brain Cancer	7.224			ACH-000760
										PASNEF	Not Amplified	11.5529			NB176	5.434	0	0	48.8387	48.8387	High			NB029	5.41	MYCN non-amp	<18m	1,2,3,4s															ACH-000631	KS1	Brain Cancer	7.45787			ACH-000631
										PASNML	Not Amplified	12.0551			NB177	5.456	1	0	2.25806	76.0968	High			NB030	5.405	MYCN non-amp	<18m	1,2,3,4s															ACH-001610	NP5	Brain Cancer	6.12267			ACH-001610
										PASNPG	Not Amplified	11.5143			NB178	5.582	0	0	67.7097	67.7097	High			NB031	4.659	MYCN non-amp	<18m	1,2,3,4s															ACH-000208	U178	Brain Cancer	6.96116			ACH-000208
										PASPBZ	Not Amplified	10.197			NB179	5.52	1	0	2.67742	62.2581	High			NB032	4.666	MYCN non-amp	<18m	1,2,3,4s															ACH-000887	SF172	Brain Cancer	6.65406			ACH-000887
										PASPER	Not Amplified	9.98601			NB184	5.522	0	0	51.5161	51.5161	High			NB033	5.024	MYCN non-amp	<18m	1,2,3,4s															ACH-000738	GB1	Brain Cancer	7.73681			ACH-000738
										PASRFS	Not Amplified	11.7965			NB186	5.925	1	0	2.3871	46.6129	High			NB034	4.833	MYCN non-amp	<18m	1,2,3,4s															ACH-000673	LN443	Brain Cancer	7.36929			ACH-000673
										PASSRS	Not Amplified	10.1355			NB188	5.549	1	1	11.2581	36.2258	High			NB035	5.145	MYCN non-amp	<18m	1,2,3,4s															ACH-001611	NP8	Brain Cancer	6.58796			ACH-001611
										PASSWW	Not Amplified	10.3066			NB190	5.57	1	1	17.4194	36.129	High			NB036	4.599	MYCN non-amp	>18m	1,2,3,4s															ACH-000232	U251MG	Brain Cancer	6.59783			ACH-000232
										PASTCN	Not Amplified	11.392			NB192	5.916	1	1	27.9355	49.6774	High			NB037	4.968	MYCN non-amp	<18m	1,2,3,4s															ACH-001053	D425	Brain Cancer	5.06393			ACH-001053
										PASTKC	Not Amplified	11.0345			NB202	5.678	0	0	46.4839	46.4839	High			NB038	5.161	MYCN non-amp	<18m	1,2,3,4s															ACH-000036	U343	Brain Cancer	6.08194			ACH-000036
										PASUCB	Not Amplified	9.6051			NB204	5.7	0	0	58.3871	58.3871	High			NB039	5.05	MYCN non-amp	>18m	1,2,3,4s															ACH-000807	SNU738	Brain Cancer	6.90472			ACH-000807
										PASUML	Not Amplified	12.1135			NB205	6.468	0	0	35.0323	35.0323	High			NB040	4.849	MYCN non-amp	>18m	1,2,3,4s															ACH-000591	LN235	Brain Cancer	7.02989			ACH-000591
										PASUYG	Not Amplified	9.92832			NB206	6.068	0	0	90.7097	90.7097	High			NB041	4.629	MYCN non-amp	<18m	1,2,3,4s															ACH-000558	A172	Brain Cancer	7.68047			ACH-000558
										PASWIJ	Not Amplified	12.2447			NB215	5.487	0	0	64.3226	64.3226	High			NB042	4.164	MYCN non-amp	>18m	1,2,3,4s															ACH-000592	TM31	Brain Cancer	6.21742			ACH-000592
										PASWVY	Not Amplified	12.4114			NB216	5.76	0	0	85.6774	85.6774	High			NB043	4.751	MYCN non-amp	<18m	1,2,3,4s															ACH-000609	SF126	Brain Cancer	7.45648			ACH-000609
										PASXGP	Not Amplified	11.8476			NB218	5.602	0	0	56.6774	56.6774	High			NB044	4.885	MYCN non-amp	<18m	1,2,3,4s															ACH-000323	42MGBA	Brain Cancer	7.65743			ACH-000323
										PASXHE	Not Amplified	12.3828			NB227	5.535	1	0	5	82.4516	High			NB045	4.841	MYCN non-amp	>18m	1,2,3,4s															ACH-000571	T98G	Brain Cancer	7.39137			ACH-000571
										PASXRJ	Not Amplified	11.4444			NB228	5.623	0	0	50.0968	50.0968	High			NB046	5.077	MYCN non-amp	<18m	1,2,3,4s															ACH-000289	SNU466	Brain Cancer	6.47784			ACH-000289
										PASYPX	Not Amplified	11.1653			NB230	6.014	0	0	12.5806	12.5806	High			NB047	4.875	MYCN non-amp	<18m	1,2,3,4s															ACH-000329	CCFSTTG1	Brain Cancer	7.90899			ACH-000329
										PASZKE	Not Amplified	10.6038			NB231	5.777	1	0	23.8065	52.3871	High			NB048	4.369	MYCN non-amp	>18m	1,2,3,4s															ACH-000215	LN382	Brain Cancer	7.34012			ACH-000215
										PATAYJ	Not Amplified	11.5351			NB232	5.534	1	0	1.90323	55	High			NB049	4.776	MYCN non-amp	>18m	1,2,3,4s															ACH-000655	SF268	Brain Cancer	8.46123			ACH-000655
										PATBMM	Not Amplified	10.6657			NB233	5.769	1	0	2.41935	59.5806	High			NB050	4.712	MYCN non-amp	<18m	1,2,3,4s															ACH-000200	NMCG1	Brain Cancer	6.87283			ACH-000200
										PATCFL	Not Amplified	9.45032			NB240	5.43	1	0	45.129	115.097	High			NB051	4.63	MYCN non-amp	<18m	1,2,3,4s															ACH-000152	M059K	Brain Cancer	7.04308			ACH-000152
										PATDXC	Not Amplified	12.3658			NB241	6.236	0	0	45.1935	45.1935	High			NB052	4.767	MYCN non-amp	>18m	1,2,3,4s															ACH-000479	KNS81	Brain Cancer	7.262			ACH-000479
										PATEKG	Not Amplified	9.07264			NB242	6.425	1	1	17.1613	20.1935	High			NB053	5.433	MYCN non-amp	<18m	1,2,3,4s															ACH-001173	R262	Brain Cancer	5.28281			ACH-001173
										PATEPF	Not Amplified	11.8465			NB243	5.72	0	0	90	90	High			NB054	4.842	MYCN non-amp	>18m	1,2,3,4s															ACH-000676	LN464	Brain Cancer	6.20574			ACH-000676
										PATFCY	Not Amplified	12.2573			NB245	5.866	1	1	24.2903	90.5806	High			NB055	4.842	MYCN non-amp	<18m	1,2,3,4s															ACH-000634	LN340	Brain Cancer	7.80703			ACH-000634
										PATGJU	Not Amplified	10.8699			NB247	6.649	1	0	28.5806	50.3226	High			NB056	4.895	MYCN non-amp	<18m	1,2,3,4s															ACH-000368	SNU1105	Brain Cancer	7.23563			ACH-000368
										PATGLU	Not Amplified	12.0735			NB248	6.256	0	0	52.3871	52.3871	High			NB057	5.385	MYCN non-amp	<18m	1,2,3,4s															ACH-000883	SW1783	Brain Cancer	7.01737			ACH-000883
										PATHKB	Not Amplified	12.7957			NB250	6.458	1	1	17.1613	36.0645	High			NB058	4.746	MYCN non-amp	>18m	1,2,3,4s															ACH-000756	GI1	Brain Cancer	7.3258			ACH-000756
										PATHVK	Not Amplified	11.0563			NB252	6.236	1	1	25.1613	27.1935	High			NB059	5.376	MYCN non-amp	<18m	1,2,3,4s															ACH-000025	CH157MN	Brain Cancer	6.6178			ACH-000025
										PATINJ	Not Amplified	12.1374			NB253	6.263	0	0	53.129	53.129	High			NB060	4.565	MYCN non-amp	<18m	1,2,3,4s															ACH-000128	LN319	Brain Cancer	7.51475			ACH-000128
										PATYIL	Not Amplified	15.2851			NB277	5.749	0	0	156.258	156.258	High			NB061	5.627	MYCN non-amp	<18m	1,2,3,4s															ACH-000464	CAS1	Brain Cancer	6.85723			ACH-000464
										PAUDDK	Not Amplified	10.1318			NB278	5.809	0	0	107.355	107.355	High			NB062	4.913	MYCN non-amp	<18m	1,2,3,4s															ACH-000595	LN229	Brain Cancer	8.59077			ACH-000595
															NB284	5.655	1	0	9.54839	89.8387	High			NB063	5.183	MYCN non-amp	<18m	1,2,3,4s															ACH-000376	SF295	Brain Cancer	7.78477			ACH-000376
															NB290	5.598	0	0	84.871	84.871	High			NB064	5.483	MYCN non-amp	<18m	1,2,3,4s															ACH-000075	U87MG	Brain Cancer	7.18656			ACH-000075
															NB292	5.793	0	0	50.9355	50.9355	High			NB065	5.102	MYCN non-amp	<18m	1,2,3,4s															ACH-000622	KNS42	Brain Cancer	7.89063			ACH-000622
															NB293	5.459	0	0	78.2258	78.2258	High			NB066	5.041	MYCN non-amp	<18m	1,2,3,4s															ACH-000126	KG1C	Brain Cancer	6.10622			ACH-000126
															NB302	5.623	1	0	2.77419	54.4839	High			NB067	4.938	MYCN non-amp	<18m	1,2,3,4s															ACH-000273	SF539	Brain Cancer	7.61714			ACH-000273
															NB304	5.52	0	0	64.6774	64.6774	High			NB068	4.372	MYCN non-amp	<18m	1,2,3,4s															ACH-000819	LN18	Brain Cancer	7.52959			ACH-000819
															NB305	5.87	1	1	2.12903	2.12903	High			NB069	5.482	MYCN non-amp	>18m	1,2,3,4s															ACH-000490	SF767	Brain Cancer	6.91827			ACH-000490
															NB308	6.389	0	0	64.4516	64.4516	High			NB070	5.201	MYCN non-amp	<18m	1,2,3,4s															ACH-000570	YKG1	Brain Cancer	7.02403			ACH-000570
															NB310	5.803	0	0	67.8387	67.8387	High			NB071	5.051	MYCN non-amp	<18m	1,2,3,4s															ACH-000095	D341	Brain Cancer	6.46646			ACH-000095
															NB311	5.442	1	0	6.67742	90.2581	High			NB072	5.415	MYCN non-amp	<18m	1,2,3,4s															ACH-000211	DAOY	Brain Cancer	7.48309			ACH-000211
															NB320	5.794	1	1	12.0968	23.7097	High			NB073	5.424	MYCN non-amp	<18m	1,2,3,4s															ACH-000543	SNU489	Brain Cancer	6.69391			ACH-000543
															NB323	6.123	1	1	9.74194	16.4516	High			NB074	6.169	MYCN non-amp	>18m	1,2,3,4s															ACH-000102	GMS10	Brain Cancer	7.69669			ACH-000102
															NB329	5.899	0	0	150.613	150.613	High			NB075	5.537	MYCN non-amp	<18m	1,2,3,4s															ACH-000328	LN215	Brain Cancer	6.69613			ACH-000328
															NB332	7.876	0	0	92.6129	92.6129	High			NB076	4.931	MYCN non-amp	<18m	1,2,3,4s															ACH-000098	GAMG	Brain Cancer	7.8351			ACH-000098
															NB333	6.054	1	1	19.4194	39.6452	High			NB077	4.575	MYCN non-amp	<18m	1,2,3,4s															ACH-000776	ONS76	Brain Cancer	6.69683			ACH-000776
															NB334	5.991	0	0	68.871	68.871	High			NB078	4.877	MYCN non-amp	>18m	1,2,3,4s															ACH-000623	SNU201	Brain Cancer	6.88435			ACH-000623
															NB335	6.38	1	1	11.2581	43.2581	High			NB079	4.487	MYCN non-amp	<18m	1,2,3,4s															ACH-000445	KNS60	Brain Cancer	6.94638			ACH-000445
															NB337	5.739	1	1	3.6129	7.70968	High			NB082	6.238	MYCN non-amp	>18m	4															ACH-000231	KALS1	Brain Cancer	6.644			ACH-000231
															NB341	5.631	1	0	3.87097	46.4516	High			NB083	6.549	MYCN non-amp	>18m	4															ACH-000455	LN428	Brain Cancer	6.07403			ACH-000455
															NB346	5.516	0	0	51.2903	51.2903	High			NB084	5.074	MYCN non-amp	<18m	4															ACH-000504	SNB75	Brain Cancer	7.01992			ACH-000504
															NB347	5.442	0	0	34.8387	34.8387	High			NB085	5.461	MYCN non-amp	<18m	4															ACH-000040	U118MG	Brain Cancer	7.18259			ACH-000040
															NB348	5.535	0	0	64	64	High			NB086	5.572	MYCN non-amp	<18m	4															ACH-000370	SNU626	Brain Cancer	7.66747			ACH-000370
															NB349	6.539	0	0	162.581	162.581	High			NB087	5.931	MYCN non-amp	>18m	4															ACH-000269	AM38	Brain Cancer	7.9611			ACH-000269
															NB351	6.635	0	0	212.903	212.903	High			NB088	5.535	MYCN non-amp	<18m	4															ACH-000067	HS683	Brain Cancer	7.42853			ACH-000067
															NB352	6.418	0	0	73.5484	73.5484	High			NB089	5.452	MYCN non-amp	<18m	4															ACH-000055	D283MED	Brain Cancer	7.97934			ACH-000055
															NB353	6.13	1	1	37.7419	64.8387	High			NB090	5.403	MYCN non-amp	>18m	4															ACH-000027	GOS3	Brain Cancer	6.93746			ACH-000027
															NB354	5.744	1	1	11.4194	14.2258	High			NB091	5.622	MYCN non-amp	>18m	4															ACH-000137	8MGBA	Brain Cancer	6.85723			ACH-000137
															NB358	5.534	1	0	3.16129	142.258	High			NB092	5.511	MYCN non-amp	>18m	4															ACH-000389	H4	Brain Cancer	6.57758			ACH-000389
															NB359	6.164	1	1	22.8387	37.1613	High			NB093	5	MYCN non-amp	<18m	4															ACH-001392	SUM185PE	Breast Cancer	3.24793			ACH-001392
															NB360	6.825	1	1	14.6452	34.2903	High			NB094	5.832	MYCN non-amp	>18m	4															ACH-001396	SUM52PE	Breast Cancer	4.97636			ACH-001396
															NB366	5.679	0	0	116.935	116.935	High			NB095	4.861	MYCN non-amp	<18m	1,2,3,4s															ACH-001391	SUM159PT	Breast Cancer	5.20945			ACH-001391
															NB369	6.095	1	1	20.4516	23.4516	High			NB096	5.657	MYCN non-amp	<18m	1,2,3,4s															ACH-001819	MFM223	Breast Cancer	6.56514			ACH-001819
															NB371	6.578	1	1	8.45161	17.4516	High			NB097	4.922	MYCN non-amp	<18m	1,2,3,4s															ACH-000568	UACC812	Breast Cancer	5.22188			ACH-000568
															NB372	6.677	1	0	5.29032	70.129	High			NB098	5.237	MYCN non-amp	<18m	1,2,3,4s															ACH-000910	MDAMB453	Breast Cancer	7.26632			ACH-000910
															NB374	7.67	1	0	4.74194	104.323	High			NB099	4.7	MYCN non-amp	<18m	1,2,3,4s															ACH-000097	ZR751	Breast Cancer	6.84937			ACH-000097
															NB375	7.451	1	1	7.03226	11.7419	High			NB100	4.429	MYCN non-amp	<18m	1,2,3,4s															ACH-001390	SUM149PT	Breast Cancer	6.08937			ACH-001390
															NB376	7.119	1	1	7.32258	16.0645	High			NB101	4.884	MYCN non-amp	<18m	1,2,3,4s															ACH-000711	JIMT1	Breast Cancer	6.95722			ACH-000711
															NB377	6.066	1	1	46.9355	74.9677	High			NB102	4.944	MYCN non-amp	<18m	1,2,3,4s															ACH-000721	HMC18	Breast Cancer	7.52199			ACH-000721
															NB379	6.615	0	0	66.2581	66.2581	High			NB103	4.338	MYCN non-amp	>18m	1,2,3,4s															ACH-000148	HS578T	Breast Cancer	5.76553			ACH-000148
															NB380	5.64	0	0	89.3871	89.3871	High			NB104	5.039	MYCN non-amp	<18m	1,2,3,4s															ACH-000212	CAL120	Breast Cancer	7.51767			ACH-000212
															NB384	6.043	1	1	22.7419	122.871	High			NB105	4.615	MYCN non-amp	>18m	1,2,3,4s															ACH-000755	HCC2218	Breast Cancer	5.67073			ACH-000755
															NB385	6.298	1	1	26.1935	46.9032	High			NB106	4.552	MYCN non-amp	<18m	1,2,3,4s															ACH-000768	MDAMB231	Breast Cancer	7.57637			ACH-000768
															NB386	5.445	1	1	20.0645	68.7742	High			NB107	4.901	MYCN non-amp	<18m	1,2,3,4s															ACH-000668	HCC70	Breast Cancer	6.81634			ACH-000668
															NB388	6.899	1	1	6.32258	32.7097	High			NB108	5.288	MYCN non-amp	<18m	4															ACH-001394	SUM229PE	Breast Cancer	5.77531			ACH-001394
															NB390	7.39	1	1	12.1613	15.0645	High			NB109	5.391	MYCN non-amp	<18m	1,2,3,4s															ACH-000288	BT549	Breast Cancer	7.16972			ACH-000288
															NB391	6.027	0	0	90.9032	90.9032	High			NB110	5.111	MYCN non-amp	<18m	1,2,3,4s															ACH-000828	ZR7530	Breast Cancer	6.34145			ACH-000828
															NB392	7.101	1	1	19.129	24.7097	High			NB111	5.226	MYCN non-amp	<18m	1,2,3,4s															ACH-000934	MDAMB361	Breast Cancer	7.38059			ACH-000934
															NB393	5.541	1	1	19.8387	39.8387	High			NB114	4.487	MYCN non-amp	<18m	1,2,3,4s															ACH-000330	EFM19	Breast Cancer	6.30725			ACH-000330
															NB396	5.741	1	1	31.2903	45.1935	High			NB115	5.161	MYCN non-amp	<18m	1,2,3,4s															ACH-000927	BT474	Breast Cancer	7.53807			ACH-000927
															NB399	6.962	0	0	31.5484	31.5484	High			NB116	5.198	MYCN non-amp	<18m	1,2,3,4s															ACH-000859	HCC1954	Breast Cancer	7.07884			ACH-000859
															NB400	5.92	1	0	16.0968	26.9032	High			NB117	4.882	MYCN non-amp	<18m	1,2,3,4s															ACH-000258	DU4475	Breast Cancer	7.13822			ACH-000258
															NB401	6.675	1	0	32.3226	44.5806	High			NB118	4.838	MYCN non-amp	<18m	1,2,3,4s															ACH-000554	UACC893	Breast Cancer	6.3386			ACH-000554
															NB402	5.589	1	0	26.871	40.0645	High			NB119	5.567	MYCN non-amp	<18m	1,2,3,4s															ACH-000849	MDAMB468	Breast Cancer	6.84273			ACH-000849
															NB410	6.761	0	0	8.35484	8.35484	High			NB120	5.275	MYCN non-amp	<18m	1,2,3,4s															ACH-000277	HCC1419	Breast Cancer	6.44841			ACH-000277
															NB411	5.76	1	0	26.9032	40.8387	High			NB121	4.535	MYCN non-amp	<18m	1,2,3,4s															ACH-000147	T47D	Breast Cancer	6.85835			ACH-000147
															NB412	5.738	1	0	28.1935	69.0645	High			NB122	6.062	MYCN non-amp	>18m	1,2,3,4s															ACH-000691	HCC2157	Breast Cancer	7.63517			ACH-000691
															NB418	6.544	0	0	33.3871	33.3871	High			NB123	5.16	MYCN non-amp	<18m	1,2,3,4s															ACH-000725	HCC202	Breast Cancer	7.54759			ACH-000725
															NB421	5.748	0	0	61.8065	61.8065	High			NB124	6.059	MYCN non-amp	<18m	1,2,3,4s															ACH-000019	MCF7	Breast Cancer	6.84248			ACH-000019
															NB422	6.081	1	0	21.5484	37.871	High			NB125	4.967	MYCN non-amp	<18m	1,2,3,4s															ACH-000857	CAL851	Breast Cancer	6.47102			ACH-000857
															NB423	6.113	1	0	36.1935	45.9032	High			NB126	4.358	MYCN non-amp	<18m	1,2,3,4s															ACH-000017	SKBR3	Breast Cancer	7.39403			ACH-000017
															NB425	5.739	0	0	58.4839	58.4839	High			NB127	4.834	MYCN non-amp	<18m	1,2,3,4s															ACH-000028	KPL1	Breast Cancer	7.50843			ACH-000028
															NB426	6.167	0	0	86.0968	86.0968	High			NB128	5.027	MYCN non-amp	<18m	1,2,3,4s															ACH-000856	CAL51	Breast Cancer	7.33396			ACH-000856
															NB427	5.617	0	0	51.5484	51.5484	High			NB129	4.398	MYCN non-amp	>18m	1,2,3,4s															ACH-000248	AU565	Breast Cancer	6.68986			ACH-000248
															NB434	6.752	0	0	98.2258	98.2258	High			NB130	4.478	MYCN non-amp	<18m	1,2,3,4s															ACH-000374	HCC1143	Breast Cancer	7.54605			ACH-000374
															NB435	6.343	0	0	55	55	High			NB131	4.884	MYCN non-amp	<18m	1,2,3,4s															ACH-000902	CAL148	Breast Cancer	7.4698			ACH-000902
															NB436	7.046	0	0	124.065	124.065	High			NB132	5.183	MYCN non-amp	>18m	1,2,3,4s															ACH-000573	MDAMB436	Breast Cancer	6.74967			ACH-000573
															NB439	6.778	1	1	26.2581	29.9355	High			NB133	5.136	MYCN non-amp	<18m	4															ACH-000759	MDAMB175VII	Breast Cancer	6.20945			ACH-000759
															NB440	6.95	1	1	15.3226	25.7419	High			NB134	5.233	MYCN non-amp	<18m	1,2,3,4s															ACH-000876	MDAMB415	Breast Cancer	6.27873			ACH-000876
															NB441	6.533	0	0	96.4194	96.4194	High			NB135	5.134	MYCN non-amp	<18m	1,2,3,4s															ACH-000930	HCC1569	Breast Cancer	7.38802			ACH-000930
															NB442	7.493	1	1	1.45161	37.871	High			NB139	4.545	MYCN non-amp	<18m	1,2,3,4s															ACH-000699	HCC1395	Breast Cancer	8.23252			ACH-000699
															NB445	7.415	1	1	4.74194	7.03226	High			NB140	5.043	MYCN non-amp	>18m	4															ACH-000643	HDQP1	Breast Cancer	4.84248			ACH-000643
															NB446	6.636	1	1	2.67742	38.2903	High			NB141	5.478	MYCN non-amp	<18m	1,2,3,4s															ACH-000536	BT20	Breast Cancer	7.11093			ACH-000536
															NB447	5.826	1	1	13.6774	34.129	High			NB142	4.859	MYCN non-amp	<18m	1,2,3,4s															ACH-000783	CAMA1	Breast Cancer	7.46262			ACH-000783
															NB448	6.778	1	0	3.96774	19.3548	High			NB143	5.235	MYCN non-amp	>18m	4															ACH-000818	BT483	Breast Cancer	6.91073			ACH-000818
															NB450	7.056	0	0	157.742	157.742	High			NB144	6.183	MYCN non-amp	>18m	4															ACH-000044	MDAMB134VI	Breast Cancer	6.22381			ACH-000044
															NB451	6.337	0	0	132.581	132.581	High			NB145	5.167	MYCN non-amp	<18m	1,2,3,4s															ACH-000223	HCC1937	Breast Cancer	7.26407			ACH-000223
															NB452	6.27	0	0	50.3226	50.3226	High			NB146	4.88	MYCN non-amp	<18m	1,2,3,4s															ACH-000117	EFM192A	Breast Cancer	7.15613			ACH-000117
															NB453	6.207	0	0	41.6129	41.6129	High			NB147	4.827	MYCN non-amp	<18m	1,2,3,4s															ACH-000276	HCC38	Breast Cancer	7.92065			ACH-000276
															NB454	6.813	1	1	1.51613	6.45161	High			NB148	5.229	MYCN non-amp	<18m	1,2,3,4s															ACH-000111	HCC1187	Breast Cancer	6.80129			ACH-000111
															NB455	6.461	0	0	71.6774	71.6774	High			NB149	5.995	MYCN non-amp	>18m	1,2,3,4s															ACH-000196	HCC1599	Breast Cancer	7.15937			ACH-000196
															NB458	6.234	1	1	20.3548	45.0645	High			NB150	5.325	MYCN non-amp	<18m	1,2,3,4s															ACH-000621	MDAMB157	Breast Cancer	8.27989			ACH-000621
															NB462	5.776	0	0	21.0323	21.0323	High			NB151	4.875	MYCN non-amp	>18m	1,2,3,4s															ACH-000624	HCC1806	Breast Cancer	5.5549			ACH-000624
															NB463	6.226	1	0	7.70968	20.2903	High			NB152	4.957	MYCN non-amp	<18m	1,2,3,4s															ACH-000352	HCC1428	Breast Cancer	7.89409			ACH-000352
															NB464	5.772	1	1	3.25806	5.3871	High			NB153	4.766	MYCN non-amp	>18m	1,2,3,4s															ACH-000349	HCC1500	Breast Cancer	7.86888			ACH-000349
															NB466	6.398	1	0	20.871	21	High			NB154	4.988	MYCN non-amp	<18m	1,2,3,4s															ACH-001400	SW954	Cervical Cancer	2.40327			ACH-001400
															NB467	6.845	0	0	8.64516	8.64516	High			NB155	4.631	MYCN non-amp	<18m	1,2,3,4s															ACH-001335	C4II	Cervical Cancer	6.15684			ACH-001335
															NB470	5.564	0	0	93.0968	93.0968	High			NB156	5.53	MYCN non-amp	<18m	1,2,3,4s															ACH-001402	SW756	Cervical Cancer	6.80012			ACH-001402
															NB472	5.722	0	0	39.8387	39.8387	High			NB157	4.925	MYCN non-amp	<18m	1,2,3,4s															ACH-001650	SISO	Cervical Cancer	6.26772			ACH-001650
															NB473	5.492	0	0	57.6774	57.6774	High			NB158	5.272	MYCN non-amp	<18m	1,2,3,4s															ACH-001336	CASKI	Cervical Cancer	5.75114			ACH-001336
															NB474	5.501	1	0	1.06452	61.3871	High			NB159	4.11	MYCN non-amp	>18m	1,2,3,4s															ACH-001360	MS751	Cervical Cancer	5.62936			ACH-001360
															NB478	5.497	0	0	115.065	115.065	High			NB160	5.144	MYCN non-amp	<18m	1,2,3,4s															ACH-001341	DOTC24510	Cervical Cancer	6.84122			ACH-001341
															NB480	6.573	0	0	7.3871	7.3871	High			NB161	4.69	MYCN non-amp	<18m	1,2,3,4s															ACH-001515	HCS2	Cervical Cancer	5.96786			ACH-001515
															NB482	5.513	0	0	4.90323	4.90323	High			NB162	4.238	MYCN non-amp	>18m	1,2,3,4s															ACH-001333	C33A	Cervical Cancer	6.98607			ACH-001333
															NB488	5.563	0	0	32.0968	32.0968	High			NB163	4.865	MYCN non-amp	<18m	1,2,3,4s															ACH-001334	C4I	Cervical Cancer	6.10035			ACH-001334
															NB491	7	1	0	22.2903	31.8387	High			NB164	5.149	MYCN non-amp	<18m	1,2,3,4s															ACH-001086	HELA	Cervical Cancer	7.16812			ACH-001086
															NB496	5.929	1	0	3.3871	186.452	High			NB165	5.086	MYCN non-amp	<18m	1,2,3,4s															ACH-000556	SIHA	Cervical Cancer	6.50367			ACH-000556
															NB112	5.007	0	0	91.3548	91.3548	Low			NB166	5.547	MYCN non-amp	<18m	1,2,3,4s															ACH-000470	SW1463	Colon/Colorectal Cancer	6.99786			ACH-000470
															NB189	4.509	1	0	9.51613	48.8387	Low			NB167	4.266	MYCN non-amp	<18m	1,2,3,4s															ACH-000958	SW48	Colon/Colorectal Cancer	6.73877			ACH-000958
															NB312	4.854	0	0	87.871	87.871	Low			NB168	4.657	MYCN non-amp	<18m	1,2,3,4s															ACH-000820	SW403	Colon/Colorectal Cancer	7.13052			ACH-000820
															NB113	5.008	1	0	3.6129	105.903	Low			NB170	5.415	MYCN non-amp	<18m	1,2,3,4s															ACH-000991	SNU81	Colon/Colorectal Cancer	6.30323			ACH-000991
															NB266	4.758	0	0	67.2903	67.2903	Low			NB171	4.742	MYCN non-amp	<18m	1,2,3,4s															ACH-001061	DLD1	Colon/Colorectal Cancer	6.47216			ACH-001061
															NB316	5.292	1	1	5.19355	6.74194	Low			NB172	5.234	MYCN non-amp	<18m	1,2,3,4s															ACH-001459	C80	Colon/Colorectal Cancer	5.94556			ACH-001459
															NB408	4.698	1	1	14.6452	17.9032	Low			NB173	5.643	MYCN non-amp	<18m	1,2,3,4s															ACH-001461	C99	Colon/Colorectal Cancer	6.18666			ACH-001461
															NB413	4.886	0	0	7.48387	7.48387	Low			NB174	5.192	MYCN non-amp	<18m	1,2,3,4s															ACH-001458	C75	Colon/Colorectal Cancer	5.68902			ACH-001458
															NB002	5.293	1	1	65.0323	91.4839	Low			NB176	5.434	MYCN non-amp	<18m	1,2,3,4s															ACH-000489	SW1116	Colon/Colorectal Cancer	6.01903			ACH-000489
															NB007	5.227	1	0	18.129	101.677	Low			NB177	5.456	MYCN non-amp	<18m	1,2,3,4s															ACH-000970	SNUC5	Colon/Colorectal Cancer	6.93876			ACH-000970
															NB011	5.143	0	0	67.5484	67.5484	Low			NB178	5.582	MYCN non-amp	<18m	1,2,3,4s															ACH-001345	GP5D	Colon/Colorectal Cancer	6.94802			ACH-001345
															NB012	5.08	0	0	58.0323	58.0323	Low			NB179	5.52	MYCN non-amp	<18m	1,2,3,4s															ACH-001456	C125PM	Colon/Colorectal Cancer	6.19692			ACH-001456
															NB013	4.524	1	1	11.5161	15.4516	Low			NB180	4.561	MYCN non-amp	>18m	1,2,3,4s															ACH-000935	MDST8	Colon/Colorectal Cancer	7.55689			ACH-000935
															NB014	4.967	0	0	98.8387	98.8387	Low			NB181	4.78	MYCN non-amp	<18m	1,2,3,4s															ACH-001460	C84	Colon/Colorectal Cancer	6.26322			ACH-001460
															NB015	4.565	1	0	13.3548	42.8065	Low			NB182	4.838	MYCN non-amp	<18m	1,2,3,4s															ACH-000421	SW837	Colon/Colorectal Cancer	7.26679			ACH-000421
															NB016	4.362	0	0	87.6452	87.6452	Low			NB183	4.669	MYCN non-amp	>18m	1,2,3,4s															ACH-000943	RKO	Colon/Colorectal Cancer	6.34518			ACH-000943
															NB017	4.998	0	0	92.3548	92.3548	Low			NB184	5.522	MYCN non-amp	<18m	1,2,3,4s															ACH-001454	C10	Colon/Colorectal Cancer	6.22458			ACH-001454
															NB018	4.947	0	0	113.161	113.161	Low			NB185	5.293	MYCN non-amp	<18m	1,2,3,4s															ACH-001399	SW626	Colon/Colorectal Cancer	6.57909			ACH-001399
															NB020	5.268	0	0	111.871	111.871	Low			NB186	5.925	MYCN non-amp	<18m	1,2,3,4s															ACH-000959	SNUC4	Colon/Colorectal Cancer	7.57463			ACH-000959
															NB021	4.616	0	0	101.581	101.581	Low			NB187	4.386	MYCN non-amp	>18m	1,2,3,4s															ACH-000552	HT29	Colon/Colorectal Cancer	7.11551			ACH-000552
															NB022	4.914	0	0	169.774	169.774	Low			NB188	5.549	MYCN non-amp	>18m	1,2,3,4s															ACH-000997	HCT15	Colon/Colorectal Cancer	8.16305			ACH-000997
															NB023	4.632	0	0	144.903	144.903	Low			NB190	5.57	MYCN non-amp	>18m	1,2,3,4s															ACH-000971	HCT116	Colon/Colorectal Cancer	8.43904			ACH-000971
															NB024	5.08	0	0	130.677	130.677	Low			NB191	4.89	MYCN non-amp	<18m	1,2,3,4s															ACH-000722	SNUC1	Colon/Colorectal Cancer	6.77017			ACH-000722
															NB025	4.622	0	0	67.7742	67.7742	Low			NB192	5.916	MYCN non-amp	>18m	1,2,3,4s															ACH-000680	SW948	Colon/Colorectal Cancer	6.23745			ACH-000680
															NB026	5.098	0	0	22.8065	22.8065	Low			NB193	4.858	MYCN non-amp	<18m	1,2,3,4s															ACH-000842	SW480	Colon/Colorectal Cancer	7.31533			ACH-000842
															NB027	5.06	0	0	121.065	121.065	Low			NB199	5.392	MYCN non-amp	<18m	1,2,3,4s															ACH-000403	NCIH747	Colon/Colorectal Cancer	7.57977			ACH-000403
															NB028	5.04	0	0	105.419	105.419	Low			NB200	4.971	MYCN non-amp	<18m	1,2,3,4s															ACH-000926	HT55	Colon/Colorectal Cancer	6.51538			ACH-000926
															NB029	5.41	0	0	44.2581	44.2581	Low			NB201	4.693	MYCN non-amp	<18m	1,2,3,4s															ACH-000708	SNU283	Colon/Colorectal Cancer	7.19545			ACH-000708
															NB030	5.405	0	0	140.419	140.419	Low			NB202	5.678	MYCN non-amp	<18m	1,2,3,4s															ACH-000400	SKCO1	Colon/Colorectal Cancer	6.36142			ACH-000400
															NB031	4.659	0	0	155.581	155.581	Low			NB203	5.249	MYCN non-amp	<18m	1,2,3,4s															ACH-000007	LS513	Colon/Colorectal Cancer	6.17493			ACH-000007
															NB032	4.666	0	0	118.548	118.548	Low			NB204	5.7	MYCN non-amp	<18m	1,2,3,4s															ACH-000989	SNU175	Colon/Colorectal Cancer	6.77096			ACH-000989
															NB033	5.024	0	0	157.323	157.323	Low			NB205	6.468	MYCN non-amp	<18m	1,2,3,4s															ACH-000957	LS180	Colon/Colorectal Cancer	6.89542			ACH-000957
															NB034	4.833	0	0	136.774	136.774	Low			NB206	6.068	MYCN non-amp	<18m	1,2,3,4s															ACH-000798	CL40	Colon/Colorectal Cancer	6.53481			ACH-000798
															NB035	5.145	0	0	122.806	122.806	Low			NB207	5.13	MYCN non-amp	<18m	1,2,3,4s															ACH-000009	C2BBE1	Colon/Colorectal Cancer	7.58976			ACH-000009
															NB036	4.599	0	0	160.387	160.387	Low			NB208	4.641	MYCN non-amp	<18m	1,2,3,4s															ACH-000491	NCIH716	Colon/Colorectal Cancer	7.40718			ACH-000491
															NB037	4.968	0	0	150.387	150.387	Low			NB209	5.075	MYCN non-amp	<18m	1,2,3,4s															ACH-000963	CCK81	Colon/Colorectal Cancer	7.21529			ACH-000963
															NB038	5.161	0	0	145.839	145.839	Low			NB210	5.046	MYCN non-amp	<18m	1,2,3,4s															ACH-000986	HT115	Colon/Colorectal Cancer	6.46222			ACH-000986
															NB039	5.05	0	0	120.968	120.968	Low			NB211	5.085	MYCN non-amp	<18m	1,2,3,4s															ACH-000236	SW1417	Colon/Colorectal Cancer	7.11915			ACH-000236
															NB040	4.849	0	0	121.065	121.065	Low			NB212	5.205	MYCN non-amp	<18m	1,2,3,4s															ACH-000985	LS411N	Colon/Colorectal Cancer	6.89905			ACH-000985
															NB041	4.629	0	0	106.839	106.839	Low			NB213	4.775	MYCN non-amp	>18m	1,2,3,4s															ACH-000651	SW620	Colon/Colorectal Cancer	7.85269			ACH-000651
															NB042	4.164	0	0	140.806	140.806	Low			NB214	5.221	MYCN non-amp	<18m	1,2,3,4s															ACH-000360	NCIH508	Colon/Colorectal Cancer	5.87332			ACH-000360
															NB043	4.751	0	0	51.2581	51.2581	Low			NB215	5.487	MYCN non-amp	<18m	1,2,3,4s															ACH-000467	HCC56	Colon/Colorectal Cancer	6.55121			ACH-000467
															NB044	4.885	0	0	83.5806	83.5806	Low			NB216	5.76	MYCN non-amp	<18m	1,2,3,4s															ACH-000501	LS123	Colon/Colorectal Cancer	6.28059			ACH-000501
															NB045	4.841	0	0	111.355	111.355	Low			NB217	5.178	MYCN non-amp	<18m	1,2,3,4s															ACH-000532	SNU61	Colon/Colorectal Cancer	7.49241			ACH-000532
															NB046	5.077	0	0	128.516	128.516	Low			NB218	5.602	MYCN non-amp	<18m	1,2,3,4s															ACH-000003	CACO2	Colon/Colorectal Cancer	7.34225			ACH-000003
															NB047	4.875	0	0	110.581	110.581	Low			NB219	4.596	MYCN non-amp	<18m	1,2,3,4s															ACH-000998	CW2	Colon/Colorectal Cancer	7.82668			ACH-000998
															NB048	4.369	0	0	62.0645	62.0645	Low			NB220	4.958	MYCN non-amp	<18m	1,2,3,4s															ACH-000982	GP2D	Colon/Colorectal Cancer	7.7213			ACH-000982
															NB049	4.776	0	0	127.129	127.129	Low			NB221	4.9	MYCN non-amp	>18m	1,2,3,4s															ACH-000999	SNU1040	Colon/Colorectal Cancer	7.08979			ACH-000999
															NB050	4.712	0	0	111.484	111.484	Low			NB222	5.406	MYCN non-amp	>18m	1,2,3,4s															ACH-000252	LS1034	Colon/Colorectal Cancer	7.16641			ACH-000252
															NB051	4.63	0	0	88.8065	88.8065	Low			NB223	4.757	MYCN non-amp	<18m	1,2,3,4s															ACH-000381	T84	Colon/Colorectal Cancer	7.28725			ACH-000381
															NB052	4.767	0	0	175.323	175.323	Low			NB224	4.639	MYCN non-amp	>18m	1,2,3,4s															ACH-000969	KM12	Colon/Colorectal Cancer	6.96521			ACH-000969
															NB054	4.842	0	0	87.8387	87.8387	Low			NB225	5.339	MYCN non-amp	<18m	1,2,3,4s															ACH-000253	COLO201	Colon/Colorectal Cancer	8.04609			ACH-000253
															NB055	4.842	0	0	80.7742	80.7742	Low			NB226	5.166	MYCN non-amp	>18m	1,2,3,4s															ACH-000955	SNU407	Colon/Colorectal Cancer	6.66434			ACH-000955
															NB056	4.895	0	0	146.968	146.968	Low			NB227	5.535	MYCN non-amp	<18m	1,2,3,4s															ACH-000950	LOVO	Colon/Colorectal Cancer	7.29425			ACH-000950
															NB057	5.385	0	0	108.129	108.129	Low			NB228	5.623	MYCN non-amp	<18m	1,2,3,4s															ACH-000350	COLO678	Colon/Colorectal Cancer	7.05094			ACH-000350
															NB058	4.746	0	0	106.484	106.484	Low			NB229	5.068	MYCN non-amp	<18m	1,2,3,4s															ACH-000249	CL11	Colon/Colorectal Cancer	7.33727			ACH-000249
															NB059	5.376	0	0	128.71	128.71	Low			NB230	6.014	MYCN non-amp	<18m	1,2,3,4s															ACH-000089	NCIH684	Colon/Colorectal Cancer	6.57788			ACH-000089
															NB060	4.565	0	0	131	131	Low			NB231	5.777	MYCN non-amp	<18m	1,2,3,4s															ACH-000683	SNU503	Colon/Colorectal Cancer	7.05181			ACH-000683
															NB062	4.913	0	0	161.194	161.194	Low			NB232	5.534	MYCN non-amp	<18m	1,2,3,4s															ACH-000286	SNU1033	Colon/Colorectal Cancer	6.71108			ACH-000286
															NB063	5.183	1	0	15.6452	117.258	Low			NB233	5.769	MYCN non-amp	<18m	1,2,3,4s															ACH-000412	SNU1197	Colon/Colorectal Cancer	6.89227			ACH-000412
															NB065	5.102	0	0	39.0645	39.0645	Low			NB234	5.03	MYCN non-amp	<18m	1,2,3,4s															ACH-000202	COLO320	Colon/Colorectal Cancer	7.70397			ACH-000202
															NB066	5.041	1	0	21	89.4516	Low			NB235	5.142	MYCN non-amp	<18m	4															ACH-000342	CL14	Colon/Colorectal Cancer	6.79442			ACH-000342
															NB067	4.938	0	0	144.968	144.968	Low			NB237	4.748	MYCN non-amp	>18m	1,2,3,4s															ACH-000565	RCM1	Colon/Colorectal Cancer	5.91576			ACH-000565
															NB068	4.372	0	0	165.516	165.516	Low			NB238	5.406	MYCN non-amp	<18m	4															ACH-000895	CL34	Colon/Colorectal Cancer	6.6737			ACH-000895
															NB070	5.201	0	0	119.065	119.065	Low			NB239	5.048	MYCN non-amp	>18m	4															ACH-000967	SNUC2A	Colon/Colorectal Cancer	7.06803			ACH-000967
															NB071	5.051	0	0	123.613	123.613	Low			NB240	5.43	MYCN non-amp	<18m	4															ACH-000296	OUMS23	Colon/Colorectal Cancer	5.88655			ACH-000296
															NB072	5.415	0	0	209.097	209.097	Low			NB241	6.236	MYCN non-amp	>18m	4															ACH-001530	JEG3	Endometrial/Uterine Cancer	6.71617			ACH-001530
															NB076	4.931	0	0	143.226	143.226	Low			NB242	6.425	MYCN non-amp	>18m	4															ACH-001651	SKGI	Endometrial/Uterine Cancer	5.85674			ACH-001651
															NB077	4.575	0	0	148.387	148.387	Low			NB243	5.72	MYCN non-amp	>18m	4															ACH-001529	JAR	Endometrial/Uterine Cancer	6.76726			ACH-001529
															NB078	4.877	0	0	100.355	100.355	Low			NB244	5.251	MYCN non-amp	>18m	4															ACH-000909	JHUEM2	Endometrial/Uterine Cancer	7.72308			ACH-000909
															NB079	4.487	0	0	166.032	166.032	Low			NB245	5.866	MYCN non-amp	>18m	4															ACH-000988	MFE319	Endometrial/Uterine Cancer	7.24888			ACH-000988
															NB084	5.074	0	0	168.839	168.839	Low			NB246	5.286	MYCN non-amp	>18m	4															ACH-000993	JHUEM7	Endometrial/Uterine Cancer	6.23534			ACH-000993
															NB090	5.403	1	1	17.9032	24.6129	Low			NB247	6.649	MYCN non-amp	>18m	4															ACH-000913	ESS1	Endometrial/Uterine Cancer	6.96035			ACH-000913
															NB093	5	0	0	126.935	126.935	Low			NB248	6.256	MYCN non-amp	>18m	4															ACH-000397	TEN	Endometrial/Uterine Cancer	7.31179			ACH-000397
															NB095	4.861	0	0	125.258	125.258	Low			NB249	5.297	MYCN non-amp	>18m	4															ACH-000974	SNGM	Endometrial/Uterine Cancer	6.23113			ACH-000974
															NB097	4.922	0	0	117.452	117.452	Low			NB250	6.458	MYCN non-amp	>18m	4															ACH-000972	HEC151	Endometrial/Uterine Cancer	7.59141			ACH-000972
															NB098	5.237	0	0	130.387	130.387	Low			NB251	5.411	MYCN non-amp	>18m	4															ACH-000407	SNU685	Endometrial/Uterine Cancer	7.56064			ACH-000407
															NB099	4.7	0	0	69.9032	69.9032	Low			NB252	6.236	MYCN non-amp	>18m	4															ACH-000946	HEC265	Endometrial/Uterine Cancer	7.3844			ACH-000946
															NB100	4.429	0	0	97.1935	97.1935	Low			NB253	6.263	MYCN non-amp	<18m	4															ACH-000435	EFE184	Endometrial/Uterine Cancer	5.69738			ACH-000435
															NB101	4.884	0	0	75.9677	75.9677	Low			NB273	4.434	MYCN non-amp	<18m	1,2,3,4s															ACH-000954	HEC1A	Endometrial/Uterine Cancer	8.03364			ACH-000954
															NB102	4.944	0	0	78.4516	78.4516	Low			NB274	5.064	MYCN non-amp	<18m	1,2,3,4s															ACH-000879	MFE296	Endometrial/Uterine Cancer	7.79422			ACH-000879
															NB103	4.338	1	0	11.7097	86.9032	Low			NB275	4.378	MYCN non-amp	<18m	1,2,3,4s															ACH-000293	KLE	Endometrial/Uterine Cancer	6.89748			ACH-000293
															NB104	5.039	0	0	82.2258	82.2258	Low			NB276	5.315	MYCN non-amp	<18m	1,2,3,4s															ACH-000965	RL952	Endometrial/Uterine Cancer	7.30879			ACH-000965
															NB105	4.615	0	0	119.452	119.452	Low			NB277	5.749	MYCN non-amp	<18m	1,2,3,4s															ACH-000831	HEC50B	Endometrial/Uterine Cancer	7.63169			ACH-000831
															NB106	4.552	1	0	1.06452	125.742	Low			NB278	5.809	MYCN non-amp	<18m	1,2,3,4s															ACH-001495	EMTOKA	Endometrial/Uterine Cancer	6.19554			ACH-001495
															NB107	4.901	0	0	28.4839	28.4839	Low			NB279	4.698	MYCN non-amp	<18m	1,2,3,4s															ACH-000984	HEC6	Endometrial/Uterine Cancer	7.7385			ACH-000984
															NB108	5.288	0	0	90.3871	90.5806	Low			NB280	4.762	MYCN non-amp	<18m	1,2,3,4s															ACH-000996	HEC251	Endometrial/Uterine Cancer	6.78934			ACH-000996
															NB109	5.391	1	0	5.41935	94.871	Low			NB281	4.508	MYCN non-amp	<18m	1,2,3,4s															ACH-000994	HEC59	Endometrial/Uterine Cancer	7.72581			ACH-000994
															NB110	5.111	0	0	144.516	144.516	Low			NB282	5.137	MYCN non-amp	<18m	1,2,3,4s															ACH-000940	AN3CA	Endometrial/Uterine Cancer	7.07446			ACH-000940
															NB111	5.226	0	0	127.968	127.645	Low			NB283	5.292	MYCN non-amp	<18m	1,2,3,4s															ACH-000941	HEC1B	Endometrial/Uterine Cancer	7.21772			ACH-000941
															NB114	4.487	0	0	86.2258	86.2258	Low			NB284	5.655	MYCN non-amp	<18m	1,2,3,4s															ACH-000961	ISHIKAWAHERAKLIO02ER	Endometrial/Uterine Cancer	7.41405			ACH-000961
															NB115	5.161	0	0	119.581	119.581	Low			NB285	5.309	MYCN non-amp	<18m	1,2,3,4s															ACH-000990	HEC108	Endometrial/Uterine Cancer	6.15502			ACH-000990
															NB116	5.198	0	0	79.2903	79.2903	Low			NB286	4.995	MYCN non-amp	<18m	1,2,3,4s															ACH-000928	JHUEM1	Endometrial/Uterine Cancer	6.88643			ACH-000928
															NB117	4.882	1	0	4.25806	103.774	Low			NB287	4.874	MYCN non-amp	<18m	1,2,3,4s															ACH-000173	JHUEM3	Endometrial/Uterine Cancer	6.98094			ACH-000173
															NB118	4.838	0	0	32.7742	32.7742	Low			NB288	5.185	MYCN non-amp	<18m	1,2,3,4s															ACH-000192	MFE280	Endometrial/Uterine Cancer	7.00585			ACH-000192
															NB120	5.275	0	0	103.258	103.258	Low			NB289	5.127	MYCN non-amp	<18m	1,2,3,4s															ACH-000302	SNU1077	Endometrial/Uterine Cancer	6.12495			ACH-000302
															NB121	4.535	0	0	80.6452	80.6452	Low			NB290	5.598	MYCN non-amp	<18m	1,2,3,4s															ACH-000864	COLO684	Endometrial/Uterine Cancer	7.31306			ACH-000864
															NB123	5.16	0	0	107.226	107.226	Low			NB291	4.476	MYCN non-amp	<18m	1,2,3,4s															ACH-000978	EN	Endometrial/Uterine Cancer	7.08257			ACH-000978
															NB125	4.967	0	0	103.903	103.903	Low			NB292	5.793	MYCN non-amp	<18m	1,2,3,4s															ACH-000318	TE10	Esophageal Cancer	8.12386			ACH-000318
															NB126	4.358	0	0	77.5806	77.5806	Low			NB293	5.459	MYCN non-amp	<18m	1,2,3,4s															ACH-001497	ESO51	Esophageal Cancer	5.67948			ACH-001497
															NB127	4.834	0	0	187.516	187.516	Low			NB294	4.866	MYCN non-amp	<18m	1,2,3,4s															ACH-000726	TE14	Esophageal Cancer	6.69014			ACH-000726
															NB128	5.027	0	0	82.3226	82.3226	Low			NB295	5.388	MYCN non-amp	<18m	1,2,3,4s															ACH-000917	TE4	Esophageal Cancer	6.55903			ACH-000917
															NB129	4.398	0	0	76.2903	76.2903	Low			NB296	4.477	MYCN non-amp	<18m	1,2,3,4s															ACH-001368	OACM51	Esophageal Cancer	6.81417			ACH-001368
															NB130	4.478	1	0	36.3871	114.871	Low			NB297	4.696	MYCN non-amp	<18m	1,2,3,4s															ACH-000452	TE8	Esophageal Cancer	6.38922			ACH-000452
															NB131	4.884	0	0	32.2903	32.2903	Low			NB298	5.411	MYCN non-amp	<18m	1,2,3,4s															ACH-001654	SKGT4	Esophageal Cancer	6.94028			ACH-001654
															NB132	5.183	0	0	145.871	145.871	Low			NB299	5.152	MYCN non-amp	<18m	1,2,3,4s															ACH-001500	FLO1	Esophageal Cancer	5.7021			ACH-001500
															NB133	5.136	1	0	6.64516	116.258	Low			NB300	4.683	MYCN non-amp	<18m	1,2,3,4s															ACH-000809	KYSE410	Esophageal Cancer	6.82031			ACH-000809
															NB134	5.233	0	0	124.806	124.806	Low			NB301	5.076	MYCN non-amp	<18m	1,2,3,4s															ACH-000855	KYSE150	Esophageal Cancer	6.70777			ACH-000855
															NB135	5.134	0	0	165.065	165.065	Low			NB302	5.623	MYCN non-amp	<18m	4															ACH-001496	ESO26	Esophageal Cancer	6.66278			ACH-001496
															NB139	4.545	0	0	135.323	135.323	Low			NB303	5.112	MYCN non-amp	<18m	1,2,3,4s															ACH-000605	TE6	Esophageal Cancer	6.46156			ACH-000605
															NB140	5.043	1	1	20.8065	29	Low			NB304	5.52	MYCN non-amp	<18m	1,2,3,4s															ACH-000488	TE11	Esophageal Cancer	7.39626			ACH-000488
															NB142	4.859	0	0	109.839	109.839	Low			NB305	5.87	MYCN non-amp	<18m	1,2,3,4s															ACH-000383	OE33	Esophageal Cancer	7.15916			ACH-000383
															NB143	5.235	0	0	132.129	132.129	Low			NB306	4.944	MYCN non-amp	<18m	1,2,3,4s															ACH-000544	OE21	Esophageal Cancer	6.03914			ACH-000544
															NB145	5.167	0	0	91.4516	91.4516	Low			NB307	4.761	MYCN non-amp	<18m	1,2,3,4s															ACH-000824	KYSE510	Esophageal Cancer	6.35297			ACH-000824
															NB146	4.88	0	0	86.4516	86.4516	Low			NB308	6.389	MYCN non-amp	<18m	1,2,3,4s															ACH-000865	KYSE450	Esophageal Cancer	7.70252			ACH-000865
															NB147	4.827	0	0	65.4516	65.4516	Low			NB309	5.148	MYCN non-amp	<18m	1,2,3,4s															ACH-000216	JHESOAD1	Esophageal Cancer	6.58331			ACH-000216
															NB148	5.229	0	0	76.6129	76.6129	Low			NB310	5.803	MYCN non-amp	<18m	1,2,3,4s															ACH-000693	KYSE180	Esophageal Cancer	8.23969			ACH-000693
															NB150	5.325	0	0	104.839	104.839	Low			NB311	5.442	MYCN non-amp	<18m	1,2,3,4s															ACH-000784	KYSE70	Esophageal Cancer	5.73335			ACH-000784
															NB151	4.875	0	0	56.7097	56.7097	Low			NB315	4.612	MYCN non-amp	<18m	1,2,3,4s															ACH-000679	OE19	Esophageal Cancer	6.21878			ACH-000679
															NB152	4.957	0	0	141.226	141.226	Low			NB317	5.048	MYCN non-amp	>18m	1,2,3,4s															ACH-000353	TE15	Esophageal Cancer	8.1394			ACH-000353
															NB153	4.766	0	0	85.5161	85.5161	Low			NB318	5.334	MYCN non-amp	<18m	1,2,3,4s															ACH-000777	KYSE30	Esophageal Cancer	5.0781			ACH-000777
															NB154	4.988	0	0	115.613	115.613	Low			NB320	5.794	MYCN non-amp	>18m	4															ACH-000823	KYSE140	Esophageal Cancer	7.42761			ACH-000823
															NB155	4.631	0	0	115.419	115.419	Low			NB323	6.123	MYCN non-amp	<18m	4															ACH-000873	KYSE270	Esophageal Cancer	6.26866			ACH-000873
															NB157	4.925	0	0	46.4516	46.4516	Low			NB324	4.89	MYCN non-amp	<18m	1,2,3,4s															ACH-000561	TDOTT	Esophageal Cancer	5.83491			ACH-000561
															NB158	5.272	0	0	62.129	62.129	Low			NB325	4.909	MYCN non-amp	<18m	1,2,3,4s															ACH-000647	TE1	Esophageal Cancer	7.08905			ACH-000647
															NB159	4.11	0	0	81.7419	81.7419	Low			NB329	5.899	MYCN non-amp	<18m	4															ACH-000637	KYSE520	Esophageal Cancer	5.71781			ACH-000637
															NB160	5.144	0	0	39.0645	39.0645	Low			NB330	5.295	MYCN non-amp	<18m	4															ACH-000408	TE5	Esophageal Cancer	6.01369			ACH-000408
															NB161	4.69	0	0	47.1935	47.1935	Low			NB332	7.876	MYCN non-amp	<18m	4															ACH-000717	COLO680N	Esophageal Cancer	5.32553			ACH-000717
															NB162	4.238	0	0	75.3871	75.3871	Low			NB333	6.054	MYCN non-amp	>18m	4															ACH-000694	TE9	Esophageal Cancer	6.98891			ACH-000694
															NB163	4.865	0	0	73.6452	73.6452	Low			NB334	5.991	MYCN non-amp	<18m	4															ACH-000305	ECGI10	Esophageal Cancer	5.56773			ACH-000305
															NB164	5.149	0	0	70.1613	70.1613	Low			NB335	6.38	MYCN non-amp	>18m	4															ACH-002018	OMM25	Eye Cancer	5.66903			ACH-002018
															NB165	5.086	0	0	58.6452	58.6452	Low			NB337	5.739	MYCN non-amp	>18m	4															ACH-002011	MP46	Eye Cancer	5.66988			ACH-002011
															NB167	4.266	0	0	53.6452	53.6452	Low			NB340	4.387	MYCN non-amp	<18m	1,2,3,4s															ACH-002016	MEL290	Eye Cancer	6.03254			ACH-002016
[truncated: 870 more rows]
[truncated: 75 more columns]

## Sheet: Supplementary Figure 2
Supplementary Figure 2a						Supplementary Figure 2b																										Supplementary Figure 2c				Supplementary Figure 2d
[truncated: 481 more rows]
[truncated: 12 more columns]

[truncated: 6 more sheets: Supplementary Figure 3, Supplementary Figure 4 , Supplementary Figure 5, Supplementary Figure 6, Supplemenatry Figure 7, Supplementary FIgure 8]
